# Supplementary material for: Identification and Characterization of SOG1 (Suppressor of Gamma Response 1) Homologues in Plants Using Data Mining Resources and Gene Expression Profiling
Source: Genes (Basel). 2022 Apr 9;13(4):667. doi: 10.3390/genes13040667 (PMC9026448; doi:10.3390/genes13040667)
Supplement: Supplementary file 1 [file genes-13-00667-s001.zip]

Archive with 3 entries (3 files):
- Pagano et al_Supplementary material.pdf
- Supplementary Table S2.xlsx
- Supplementary Table S3.xlsx
