# Supplementary material for: Identification and Characterization of SOG1 (Suppressor of Gamma Response 1) Homologues in Plants Using Data Mining Resources and Gene Expression Profiling
Source: Genes (Basel). 2022 Apr 9;13(4):667. doi: 10.3390/genes13040667 (PMC9026448; doi:10.3390/genes13040667)
Supplement: Supplementary file 1 [file genes-13-00667-s001.zip › Supplementary Table S2.xlsx]

## Sheet: MtSOG1ab lists
	MtSOG1a						MtSOG1b
	Factor or Site Name	Loc.	(Str.)	Signal Sequence	Site code		Factor or Site Name	Loc.	(Str.)	Signal Sequence	Site code
	GTGANTG10	7	(+)	GTGA	S000378		EECCRCAH1	1	(-)	GANTTNC	S000494
	NODCON2GM	10	(-)	CTCTT	S000462		EECCRCAH1	2	(+)	GANTTNC	S000494
	OSE2ROOTNODULE	10	(-)	CTCTT	S000468		ARR1AT	12	(+)	NGATT	S000454
	CACTFTPPCA1	23	(+)	YACT	S000449		EECCRCAH1	20	(+)	GANTTNC	S000494
	POLLEN1LELAT52	27	(+)	AGAAA	S000245		CACTFTPPCA1	24	(+)	YACT	S000449
	GT1CONSENSUS	28	(+)	GRWAAW	S000198		IBOX	26	(-)	GATAAG	S000124
	GT1GMSCAM4	28	(+)	GAAAAA	S000453		IBOXCORE	27	(-)	GATAA	S000199
	PYRIMIDINEBOXOSRAMY1A	31	(-)	CCTTTT	S000259		GATABOX	28	(-)	GATA	S000039
	DOFCOREZM	32	(+)	AAAG	S000265		CAATBOX1	34	(-)	CAAT	S000028
	WBOXHVISO1	47	(-)	TGACT	S000442		WBOXATNPR1	35	(+)	TTGAC	S000390
	WBOXNTERF3	47	(-)	TGACY	S000457		BIHD1OS	36	(-)	TGTCA	S000498
	WBOXATNPR1	48	(-)	TTGAC	S000390		WRKY71OS	36	(+)	TGAC	S000447
	WRKY71OS	48	(-)	TGAC	S000447		POLASIG3	43	(-)	AATAAT	S000088
	ARR1AT	52	(+)	NGATT	S000454		TATABOX5	44	(+)	TTATTT	S000203
	INRNTPSADB	52	(-)	YTCANTYY	S000395		TATABOXOSPAL	45	(+)	TATTTAA	S000400
	CAATBOX1	54	(-)	CAAT	S000028		TAAAGSTKST1	49	(+)	TAAAG	S000387
	-300ELEMENT	56	(+)	TGHAAARK	S000122		DOFCOREZM	50	(+)	AAAG	S000265
	PYRIMIDINEBOXOSRAMY1A	58	(-)	CCTTTT	S000259		ARR1AT	66	(+)	NGATT	S000454
	DOFCOREZM	59	(+)	AAAG	S000265		ARR1AT	74	(+)	NGATT	S000454
	MYBST1	62	(+)	GGATA	S000180		GATABOX	89	(+)	GATA	S000039
	SREATMSD	62	(-)	TTATCC	S000470		LECPLEACS2	92	(-)	TAAAATAT	S000465
	GATABOX	63	(+)	GATA	S000039		ROOTMOTIFTAPOX1	92	(+)	ATATT	S000098
	GT1CONSENSUS	63	(+)	GRWAAW	S000198		POLASIG1	96	(-)	AATAAA	S000080
	IBOXCORE	63	(+)	GATAA	S000199		CAATBOX1	99	(-)	CAAT	S000028
	DOFCOREZM	67	(+)	AAAG	S000265		SEF4MOTIFGM7S	103	(-)	RTTTTTR	S000103
	RAV1AAT	80	(-)	CAACA	S000314		RAV1AAT	113	(+)	CAACA	S000314
	ARR1AT	83	(+)	NGATT	S000454		NODCON2GM	117	(-)	CTCTT	S000462
	CAATBOX1	85	(-)	CAAT	S000028		OSE2ROOTNODULE	117	(-)	CTCTT	S000468
	CACTFTPPCA1	90	(-)	YACT	S000449		CACTFTPPCA1	120	(-)	YACT	S000449
	ACGTATERD1	97	(-)	ACGT	S000415		EECCRCAH1	140	(-)	GANTTNC	S000494
	ACGTATERD1	97	(+)	ACGT	S000415		GT1CONSENSUS	140	(+)	GRWAAW	S000198
	ARR1AT	107	(+)	NGATT	S000454		ARR1AT	143	(-)	NGATT	S000454
	GATABOX	124	(-)	GATA	S000039		EBOXBNNAPA	146	(-)	CANNTG	S000144
	CARGCW8GAT	136	(-)	CWWWWWWWWG	S000431		EBOXBNNAPA	146	(+)	CANNTG	S000144
	CARGCW8GAT	136	(+)	CWWWWWWWWG	S000431		MYCATERD1	146	(+)	CATGTG	S000413
	TATABOX4	137	(+)	TATATAA	S000111		MYCATRD22	146	(-)	CACATG	S000174
	TATAPVTRNALEU	137	(-)	TTTATATA	S000340		MYCCONSENSUSAT	146	(-)	CANNTG	S000407
	TAAAGSTKST1	141	(+)	TAAAG	S000387		MYCCONSENSUSAT	146	(+)	CANNTG	S000407
	DOFCOREZM	142	(+)	AAAG	S000265		CACTFTPPCA1	159	(+)	YACT	S000449
	NODCON1GM	142	(+)	AAAGAT	S000461		SORLIP2AT	170	(+)	GGGCC	S000483
	OSE1ROOTNODULE	142	(+)	AAAGAT	S000467		CAATBOX1	180	(-)	CAAT	S000028
	ARR1AT	144	(+)	NGATT	S000454		CAATBOX1	215	(+)	CAAT	S000028
	CCA1ATLHCB1	144	(-)	AAMAATCT	S000149		ROOTMOTIFTAPOX1	216	(-)	ATATT	S000098
	TATAPVTRNALEU	151	(+)	TTTATATA	S000340		ROOTMOTIFTAPOX1	217	(+)	ATATT	S000098
	TATABOX4	152	(-)	TATATAA	S000111		POLASIG3	219	(-)	AATAAT	S000088
	CACTFTPPCA1	170	(-)	YACT	S000449		CAATBOX1	222	(-)	CAAT	S000028
	DOFCOREZM	175	(-)	AAAG	S000265		CCAATBOX1	222	(-)	CCAAT	S000030
	ROOTMOTIFTAPOX1	180	(+)	ATATT	S000098		LECPLEACS2	235	(-)	TAAAATAT	S000465
	POLASIG3	182	(-)	AATAAT	S000088		ROOTMOTIFTAPOX1	235	(+)	ATATT	S000098
	TATABOX5	183	(+)	TTATTT	S000203		POLASIG1	239	(-)	AATAAA	S000080
	CACTFTPPCA1	191	(+)	YACT	S000449		TATABOX5	240	(+)	TTATTT	S000203
	CACTFTPPCA1	209	(+)	YACT	S000449		CAATBOX1	246	(+)	CAAT	S000028
	GTGANTG10	216	(+)	GTGA	S000378		ROOTMOTIFTAPOX1	247	(-)	ATATT	S000098
	DOFCOREZM	224	(-)	AAAG	S000265		QELEMENTZMZM13	253	(+)	AGGTCA	S000254
	DOFCOREZM	231	(-)	AAAG	S000265		ELRECOREPCRP1	254	(-)	TTGACC	S000142
	MARTBOX	232	(+)	TTWTWTTWTT	S000067		WBBOXPCWRKY1	254	(-)	TTTGACY	S000310
	POLASIG1	236	(-)	AATAAA	S000080		WBOXNTERF3	254	(-)	TGACY	S000457
	CAATBOX1	239	(-)	CAAT	S000028		WBOXATNPR1	255	(-)	TTGAC	S000390
	CCAATBOX1	239	(-)	CCAAT	S000030		WRKY71OS	255	(-)	TGAC	S000447
	GATABOX	250	(+)	GATA	S000039		SEF4MOTIFGM7S	257	(-)	RTTTTTR	S000103
	GATABOX	256	(-)	GATA	S000039		INRNTPSADB	259	(-)	YTCANTYY	S000395
	INRNTPSADB	262	(-)	YTCANTYY	S000395		POLASIG3	265	(+)	AATAAT	S000088
	CACTFTPPCA1	264	(-)	YACT	S000449		TATABOX4	270	(-)	TATATAA	S000111
	GTGANTG10	265	(+)	GTGA	S000378		ROOTMOTIFTAPOX1	274	(+)	ATATT	S000098
	ROOTMOTIFTAPOX1	269	(-)	ATATT	S000098		POLASIG3	276	(-)	AATAAT	S000088
	GATABOX	271	(-)	GATA	S000039		GT1CONSENSUS	279	(-)	GRWAAW	S000198
	POLLEN1LELAT52	276	(+)	AGAAA	S000245		IBOXCORE	280	(-)	GATAA	S000199
	WBOXNTCHN48	319	(+)	CTGACY	S000508		GATABOX	281	(-)	GATA	S000039
	WBOXHVISO1	320	(+)	TGACT	S000442		TBOXATGAPB	284	(-)	ACTTTG	S000383
	WBOXNTERF3	320	(+)	TGACY	S000457		DOFCOREZM	285	(+)	AAAG	S000265
	WRKY71OS	320	(+)	TGAC	S000447		POLLEN1LELAT52	291	(+)	AGAAA	S000245
	CAATBOX1	326	(+)	CAAT	S000028		POLASIG2	294	(+)	AATTAAA	S000081
	ROOTMOTIFTAPOX1	327	(-)	ATATT	S000098		ANAERO1CONSENSUS	298	(+)	AAACAAA	S000477
	ROOTMOTIFTAPOX1	328	(+)	ATATT	S000098		EBOXBNNAPA	301	(-)	CANNTG	S000144
	GT1CONSENSUS	330	(-)	GRWAAW	S000198		EBOXBNNAPA	301	(+)	CANNTG	S000144
	GT1CONSENSUS	331	(-)	GRWAAW	S000198		MYCCONSENSUSAT	301	(-)	CANNTG	S000407
	CACTFTPPCA1	336	(+)	YACT	S000449		MYCCONSENSUSAT	301	(+)	CANNTG	S000407
	CACTFTPPCA1	339	(+)	YACT	S000449		ARR1AT	306	(+)	NGATT	S000454
	EECCRCAH1	349	(+)	GANTTNC	S000494		CAATBOX1	308	(-)	CAAT	S000028
	CPBCSPOR	357	(-)	TATTAG	S000491		CACTFTPPCA1	321	(-)	YACT	S000449
	ROOTMOTIFTAPOX1	359	(-)	ATATT	S000098		CACTFTPPCA1	324	(-)	YACT	S000449
	GT1CONSENSUS	368	(-)	GRWAAW	S000198		EBOXBNNAPA	332	(-)	CANNTG	S000144
	GT1GMSCAM4	368	(-)	GAAAAA	S000453		EBOXBNNAPA	332	(+)	CANNTG	S000144
	GTGANTG10	372	(-)	GTGA	S000378		MYB2CONSENSUSAT	332	(+)	YAACKG	S000409
	CACTFTPPCA1	373	(+)	YACT	S000449		MYBCORE	332	(-)	CNGTTR	S000176
	CAATBOX1	378	(-)	CAAT	S000028		MYCCONSENSUSAT	332	(-)	CANNTG	S000407
	DOFCOREZM	382	(-)	AAAG	S000265		MYCCONSENSUSAT	332	(+)	CANNTG	S000407
	CACTFTPPCA1	387	(+)	YACT	S000449		RYREPEATBNNAPA	336	(-)	CATGCA	S000264
	CIACADIANLELHC	406	(-)	CAANNNNATC	S000252		GATABOX	343	(+)	GATA	S000039
	GATABOX	406	(+)	GATA	S000039		EECCRCAH1	347	(+)	GANTTNC	S000494
	CAATBOX1	410	(+)	CAAT	S000028		POLLEN1LELAT52	350	(-)	AGAAA	S000245
	EBOXBNNAPA	410	(-)	CANNTG	S000144		GTGANTG10	354	(-)	GTGA	S000378
	EBOXBNNAPA	410	(+)	CANNTG	S000144		CACTFTPPCA1	355	(+)	YACT	S000449
	MYCCONSENSUSAT	410	(-)	CANNTG	S000407		-10PEHVPSBD	358	(+)	TATTCT	S000392
	MYCCONSENSUSAT	410	(+)	CANNTG	S000407		GT1CONSENSUS	366	(-)	GRWAAW	S000198
	CAATBOX1	412	(-)	CAAT	S000028		GT1CONSENSUS	367	(-)	GRWAAW	S000198
	CCAATBOX1	412	(-)	CCAAT	S000030		MARTBOX	387	(+)	TTWTWTTWTT	S000067
	CAATBOX1	430	(+)	CAAT	S000028		POLASIG1	388	(-)	AATAAA	S000080
	CACTFTPPCA1	433	(+)	YACT	S000449		MARTBOX	389	(+)	TTWTWTTWTT	S000067
	NODCON2GM	435	(+)	CTCTT	S000462		TATABOX5	389	(+)	TTATTT	S000203
	OSE2ROOTNODULE	435	(+)	CTCTT	S000468		ROOTMOTIFTAPOX1	402	(-)	ATATT	S000098
	CARGCW8GAT	437	(-)	CWWWWWWWWG	S000431		ROOTMOTIFTAPOX1	403	(+)	ATATT	S000098
	CARGCW8GAT	437	(+)	CWWWWWWWWG	S000431		POLASIG3	405	(-)	AATAAT	S000088
	DOFCOREZM	437	(-)	AAAG	S000265		TATABOX5	406	(+)	TTATTT	S000203
	POLASIG1	440	(-)	AATAAA	S000080		TATABOXOSPAL	407	(+)	TATTTAA	S000400
	CAATBOX1	443	(-)	CAAT	S000028		TATABOX3	416	(+)	TATTAAT	S000110
	ABRERATCAL	451	(+)	MACGYGB	S000507		POLASIG2	420	(+)	AATTAAA	S000081
	ABRERATCAL	452	(-)	MACGYGB	S000507		SEF4MOTIFGM7S	423	(-)	RTTTTTR	S000103
	CGCGBOXAT	452	(-)	VCGCGB	S000501		ROOTMOTIFTAPOX1	427	(-)	ATATT	S000098
	CGCGBOXAT	452	(+)	VCGCGB	S000501		ROOTMOTIFTAPOX1	430	(+)	ATATT	S000098
	DPBFCOREDCDC3	453	(-)	ACACNNG	S000292		CAATBOX1	442	(-)	CAAT	S000028
	IBOXCORE	463	(-)	GATAA	S000199		POLASIG1	447	(+)	AATAAA	S000080
	GATABOX	464	(-)	GATA	S000039		DOFCOREZM	451	(+)	AAAG	S000265
	CAATBOX1	467	(+)	CAAT	S000028		CACTFTPPCA1	456	(+)	YACT	S000449
	GATABOX	471	(+)	GATA	S000039		CAATBOX1	462	(-)	CAAT	S000028
	LECPLEACS2	472	(-)	TAAAATAT	S000465		CCAATBOX1	462	(-)	CCAAT	S000030
	ROOTMOTIFTAPOX1	472	(+)	ATATT	S000098		MYBST1	466	(+)	GGATA	S000180
	TATAPVTRNALEU	476	(+)	TTTATATA	S000340		GATABOX	467	(+)	GATA	S000039
	TATABOX4	477	(-)	TATATAA	S000111		BOXIINTPATPB	468	(+)	ATAGAA	S000296
	TATABOX4	478	(+)	TATATAA	S000111		POLLEN1LELAT52	470	(+)	AGAAA	S000245
	POLASIG1	486	(-)	AATAAA	S000080		CAATBOX1	475	(+)	CAAT	S000028
	TATABOX5	487	(+)	TTATTT	S000203		DOFCOREZM	491	(-)	AAAG	S000265
	TATABOX2	489	(-)	TATAAAT	S000109		ARR1AT	496	(-)	NGATT	S000454
	TATAPVTRNALEU	490	(+)	TTTATATA	S000340		IBOXCORENT	498	(-)	GATAAGR	S000424
	TATABOX4	491	(-)	TATATAA	S000111		IBOX	499	(-)	GATAAG	S000124
	ARR1AT	497	(+)	NGATT	S000454		IBOXCORE	500	(-)	GATAA	S000199
	CACTFTPPCA1	511	(-)	YACT	S000449		GATABOX	501	(-)	GATA	S000039
	CURECORECR	512	(-)	GTAC	S000493		RAV1AAT	504	(+)	CAACA	S000314
	CURECORECR	512	(+)	GTAC	S000493		ROOTMOTIFTAPOX1	512	(-)	ATATT	S000098
	GATABOX	517	(+)	GATA	S000039		ROOTMOTIFTAPOX1	513	(+)	ATATT	S000098
	GATABOX	519	(-)	GATA	S000039		ARR1AT	518	(+)	NGATT	S000454
	NODCON1GM	520	(-)	AAAGAT	S000461		CAATBOX1	524	(+)	CAAT	S000028
	OSE1ROOTNODULE	520	(-)	AAAGAT	S000467		ROOTMOTIFTAPOX1	525	(-)	ATATT	S000098
	DOFCOREZM	522	(-)	AAAG	S000265		CAATBOX1	534	(+)	CAAT	S000028
	TAAAGSTKST1	522	(-)	TAAAG	S000387		ROOTMOTIFTAPOX1	535	(-)	ATATT	S000098
	CACTFTPPCA1	526	(-)	YACT	S000449		GATABOX	543	(-)	GATA	S000039
	GATABOX	541	(+)	GATA	S000039		NODCON1GM	544	(-)	AAAGAT	S000461
	GATABOX	543	(-)	GATA	S000039		OSE1ROOTNODULE	544	(-)	AAAGAT	S000467
	EBOXBNNAPA	546	(-)	CANNTG	S000144		DOFCOREZM	546	(-)	AAAG	S000265
	EBOXBNNAPA	546	(+)	CANNTG	S000144		GT1CONSENSUS	550	(-)	GRWAAW	S000198
	MYCATERD1	546	(+)	CATGTG	S000413		IBOXCORE	551	(-)	GATAA	S000199
	MYCATRD22	546	(-)	CACATG	S000174		SREATMSD	551	(+)	TTATCC	S000470
	MYCCONSENSUSAT	546	(-)	CANNTG	S000407		GATABOX	552	(-)	GATA	S000039
	MYCCONSENSUSAT	546	(+)	CANNTG	S000407		MYBST1	552	(-)	GGATA	S000180
	GTGANTG10	549	(+)	GTGA	S000378		TATCCAOSAMY	552	(+)	TATCCA	S000403
	WBOXHVISO1	550	(+)	TGACT	S000442		CCAATBOX1	555	(+)	CCAAT	S000030
	WBOXNTERF3	550	(+)	TGACY	S000457		CAATBOX1	556	(+)	CAAT	S000028
	WRKY71OS	550	(+)	TGAC	S000447		CACTFTPPCA1	562	(-)	YACT	S000449
	EECCRCAH1	551	(+)	GANTTNC	S000494		CACTFTPPCA1	567	(-)	YACT	S000449
	DOFCOREZM	553	(-)	AAAG	S000265		POLLEN1LELAT52	570	(+)	AGAAA	S000245
	EBOXBNNAPA	557	(-)	CANNTG	S000144		EECCRCAH1	571	(-)	GANTTNC	S000494
	EBOXBNNAPA	557	(+)	CANNTG	S000144		GT1CONSENSUS	571	(+)	GRWAAW	S000198
	MYCCONSENSUSAT	557	(-)	CANNTG	S000407		ARR1AT	574	(-)	NGATT	S000454
	MYCCONSENSUSAT	557	(+)	CANNTG	S000407		REBETALGLHCB21	577	(+)	CGGATA	S000363
	GT1CONSENSUS	567	(+)	GRWAAW	S000198		MYBST1	578	(+)	GGATA	S000180
	IBOXCORENT	573	(-)	GATAAGR	S000424		GATABOX	579	(+)	GATA	S000039
	IBOX	574	(-)	GATAAG	S000124		CAATBOX1	588	(+)	CAAT	S000028
	IBOXCORE	575	(-)	GATAA	S000199		CACTFTPPCA1	592	(-)	YACT	S000449
	GATABOX	576	(-)	GATA	S000039		ASF1MOTIFCAMV	606	(-)	TGACG	S000024
	NODCON1GM	577	(-)	AAAGAT	S000461		WRKY71OS	607	(-)	TGAC	S000447
	OSE1ROOTNODULE	577	(-)	AAAGAT	S000467		CACTFTPPCA1	610	(-)	YACT	S000449
	DOFCOREZM	579	(-)	AAAG	S000265		-300ELEMENT	612	(+)	TGHAAARK	S000122
	CAATBOX1	597	(+)	CAAT	S000028		INRNTPSADB	615	(-)	YTCANTYY	S000395
	ROOTMOTIFTAPOX1	598	(-)	ATATT	S000098		DOFCOREZM	621	(+)	AAAG	S000265
	HDZIP2ATATHB2	604	(-)	TAATMATTA	S000373		POLLEN1LELAT52	623	(+)	AGAAA	S000245
	POLASIG3	606	(-)	AATAAT	S000088		TATABOX5	625	(-)	TTATTT	S000203
	POLLEN1LELAT52	615	(+)	AGAAA	S000245		MARTBOX	626	(-)	TTWTWTTWTT	S000067
	GT1CONSENSUS	616	(+)	GRWAAW	S000198		POLASIG3	626	(+)	AATAAT	S000088
	ANAERO1CONSENSUS	621	(-)	AAACAAA	S000477		POLASIG1	629	(+)	AATAAA	S000080
	MYB2CONSENSUSAT	627	(+)	YAACKG	S000409		LECPLEACS2	631	(+)	TAAAATAT	S000465
	MYBCORE	627	(-)	CNGTTR	S000176		ROOTMOTIFTAPOX1	634	(-)	ATATT	S000098
	MYBCOREATCYCB1	628	(+)	AACGG	S000502		GATABOX	636	(-)	GATA	S000039
	CAATBOX1	637	(-)	CAAT	S000028		ARR1AT	641	(+)	NGATT	S000454
	TATABOX5	641	(-)	TTATTT	S000203		EBOXBNNAPA	651	(-)	CANNTG	S000144
	WBOXHVISO1	653	(-)	TGACT	S000442		EBOXBNNAPA	651	(+)	CANNTG	S000144
	WBOXNTCHN48	653	(-)	CTGACY	S000508		MYCCONSENSUSAT	651	(-)	CANNTG	S000407
	WBOXNTERF3	653	(-)	TGACY	S000457		MYCCONSENSUSAT	651	(+)	CANNTG	S000407
	WRKY71OS	654	(-)	TGAC	S000447		CACTFTPPCA1	653	(-)	YACT	S000449
	SITEIIATCYTC	657	(-)	TGGGCY	S000474		GTGANTG10	654	(+)	GTGA	S000378
	SEF4MOTIFGM7S	670	(-)	RTTTTTR	S000103		GATABOX	656	(+)	GATA	S000039
	WBOXHVISO1	676	(+)	TGACT	S000442		ROOTMOTIFTAPOX1	675	(-)	ATATT	S000098
	WBOXNTERF3	676	(+)	TGACY	S000457		GATABOX	677	(-)	GATA	S000039
	WRKY71OS	676	(+)	TGAC	S000447		TATCCAOSAMY	681	(-)	TATCCA	S000403
	GT1CONSENSUS	681	(-)	GRWAAW	S000198		MYBST1	682	(+)	GGATA	S000180
	POLLEN1LELAT52	683	(-)	AGAAA	S000245		SREATMSD	682	(-)	TTATCC	S000470
	DOFCOREZM	686	(-)	AAAG	S000265		GATABOX	683	(+)	GATA	S000039
	TAAAGSTKST1	686	(-)	TAAAG	S000387		GT1CONSENSUS	683	(+)	GRWAAW	S000198
	TATAPVTRNALEU	687	(+)	TTTATATA	S000340		IBOXCORE	683	(+)	GATAA	S000199
	TATABOX4	688	(-)	TATATAA	S000111		BOXIINTPATPB	688	(+)	ATAGAA	S000296
	PALBOXAPC	697	(-)	CCGTCC	S000137		POLLEN1LELAT52	690	(+)	AGAAA	S000245
	REBETALGLHCB21	700	(+)	CGGATA	S000363		CACTFTPPCA1	702	(+)	YACT	S000449
	MYBST1	701	(+)	GGATA	S000180		GATABOX	707	(+)	GATA	S000039
	SREATMSD	701	(-)	TTATCC	S000470		GT1CONSENSUS	707	(+)	GRWAAW	S000198
	GATABOX	702	(+)	GATA	S000039		IBOXCORE	707	(+)	GATAA	S000199
	GT1CONSENSUS	702	(+)	GRWAAW	S000198		ANAERO1CONSENSUS	714	(+)	AAACAAA	S000477
	IBOXCORE	702	(+)	GATAA	S000199		POLASIG1	729	(-)	AATAAA	S000080
	POLASIG1	705	(+)	AATAAA	S000080		CAATBOX1	732	(-)	CAAT	S000028
	SEF4MOTIFGM7S	707	(-)	RTTTTTR	S000103		CCAATBOX1	732	(-)	CCAAT	S000030
	RAV1AAT	715	(-)	CAACA	S000314		REALPHALGLHCB21	733	(-)	AACCAA	S000362
	ARR1AT	720	(-)	NGATT	S000454		MYB1AT	734	(-)	WAACCA	S000408
	SEF4MOTIFGM7S	726	(-)	RTTTTTR	S000103		MYBPLANT	736	(-)	MACCWAMC	S000167
	ARR1AT	737	(-)	NGATT	S000454		REALPHALGLHCB21	738	(-)	AACCAA	S000362
	LTRE1HVBLT49	762	(+)	CCGAAA	S000250		BOXLCOREDCPAL	740	(-)	ACCWWCC	S000492
	RAV1AAT	770	(-)	CAACA	S000314		MYBPZM	740	(-)	CCWACC	S000179
	RBCSCONSENSUS	772	(-)	AATCCAA	S000127		CBFHV	745	(-)	RYCGAC	S000497
	ARR1AT	774	(+)	NGATT	S000454		ARR1AT	747	(+)	NGATT	S000454
	ROOTMOTIFTAPOX1	779	(+)	ATATT	S000098		SEF4MOTIFGM7S	749	(+)	RTTTTTR	S000103
	CCAATBOX1	788	(+)	CCAAT	S000030		CACTFTPPCA1	754	(+)	YACT	S000449
	CAATBOX1	789	(+)	CAAT	S000028		ARR1AT	771	(-)	NGATT	S000454
	ARR1AT	790	(-)	NGATT	S000454		CAATBOX1	774	(+)	CAAT	S000028
	EBOXBNNAPA	795	(-)	CANNTG	S000144		POLASIG2	777	(-)	AATTAAA	S000081
	EBOXBNNAPA	795	(+)	CANNTG	S000144		CAATBOX1	781	(-)	CAAT	S000028
	MYCCONSENSUSAT	795	(-)	CANNTG	S000407		ARR1AT	783	(+)	NGATT	S000454
	MYCCONSENSUSAT	795	(+)	CANNTG	S000407		ARR1AT	789	(+)	NGATT	S000454
	POLLEN1LELAT52	803	(+)	AGAAA	S000245		CAATBOX1	791	(-)	CAAT	S000028
	-300ELEMENT	807	(-)	TGHAAARK	S000122		ROOTMOTIFTAPOX1	796	(+)	ATATT	S000098
	DOFCOREZM	808	(-)	AAAG	S000265		ANAERO1CONSENSUS	799	(-)	AAACAAA	S000477
	INRNTPSADB	811	(+)	YTCANTYY	S000395		SEBFCONSSTPR10A	805	(+)	YTGTCWC	S000391
	GTGANTG10	812	(-)	GTGA	S000378		BIHD1OS	806	(+)	TGTCA	S000498
	CACTFTPPCA1	813	(+)	YACT	S000449		WRKY71OS	807	(-)	TGAC	S000447
	DOFCOREZM	815	(-)	AAAG	S000265		GTGANTG10	808	(-)	GTGA	S000378
	ARR1AT	821	(+)	NGATT	S000454		CAATBOX1	815	(-)	CAAT	S000028
	CAATBOX1	830	(+)	CAAT	S000028		CCAATBOX1	815	(-)	CCAAT	S000030
	POLASIG1	831	(+)	AATAAA	S000080		REALPHALGLHCB21	816	(-)	AACCAA	S000362
	CACTFTPPCA1	844	(-)	YACT	S000449		GTGANTG10	827	(+)	GTGA	S000378
	GATABOX	857	(-)	GATA	S000039		ARR1AT	828	(+)	NGATT	S000454
	POLASIG1	862	(-)	AATAAA	S000080		NTBBF1ARROLB	833	(-)	ACTTTA	S000273
	CAATBOX1	865	(-)	CAAT	S000028		TAAAGSTKST1	833	(+)	TAAAG	S000387
	DOFCOREZM	880	(+)	AAAG	S000265		DOFCOREZM	834	(+)	AAAG	S000265
	INRNTPSADB	880	(-)	YTCANTYY	S000395		GATABOX	844	(-)	GATA	S000039
	CACTFTPPCA1	882	(-)	YACT	S000449		GATABOX	849	(+)	GATA	S000039
	GTGANTG10	883	(+)	GTGA	S000378		IBOXCORE	849	(+)	GATAA	S000199
	-300ELEMENT	884	(+)	TGHAAARK	S000122		CARGCW8GAT	854	(-)	CWWWWWWWWG	S000431
	DOFCOREZM	887	(+)	AAAG	S000265		CARGCW8GAT	854	(+)	CWWWWWWWWG	S000431
	POLLEN1LELAT52	891	(-)	AGAAA	S000245		TATABOX5	857	(-)	TTATTT	S000203
	L1BOXATPDF1	896	(-)	TAAATGYA	S000386		ARR1AT	867	(-)	NGATT	S000454
	CACTFTPPCA1	913	(-)	YACT	S000449		RBCSCONSENSUS	867	(+)	AATCCAA	S000127
	CACTFTPPCA1	921	(+)	YACT	S000449		CCAATBOX1	870	(+)	CCAAT	S000030
	EBOXBNNAPA	927	(-)	CANNTG	S000144		CAATBOX1	871	(+)	CAAT	S000028
	EBOXBNNAPA	927	(+)	CANNTG	S000144		POLASIG1	872	(+)	AATAAA	S000080
	MYCCONSENSUSAT	927	(-)	CANNTG	S000407		POLASIG3	880	(-)	AATAAT	S000088
	MYCCONSENSUSAT	927	(+)	CANNTG	S000407		SEF4MOTIFGM7S	891	(-)	RTTTTTR	S000103
	DOFCOREZM	941	(+)	AAAG	S000265		POLASIG2	895	(+)	AATTAAA	S000081
	BP5OSWX	945	(+)	CAACGTG	S000436		DOFCOREZM	910	(-)	AAAG	S000265
	ABRERATCAL	946	(+)	MACGYGB	S000507		GATABOX	920	(-)	GATA	S000039
	T/GBOXATPIN2	946	(+)	AACGTG	S000458		POLASIG1	939	(-)	AATAAA	S000080
	ABRELATERD1	947	(+)	ACGTG	S000414		TAAAGSTKST1	944	(+)	TAAAG	S000387
	ABREOSRAB21	947	(+)	ACGTSSSC	S000012		DOFCOREZM	945	(+)	AAAG	S000265
	ACGTATERD1	947	(-)	ACGT	S000415		-10PEHVPSBD	947	(-)	TATTCT	S000392
	ACGTATERD1	947	(+)	ACGT	S000415		ROOTMOTIFTAPOX1	949	(-)	ATATT	S000098
	SITEIIATCYTC	950	(+)	TGGGCY	S000474		TATABOX5	955	(-)	TTATTT	S000203
	SORLIP2AT	951	(+)	GGGCC	S000483		POLASIG1	956	(+)	AATAAA	S000080
	WBOXHVISO1	969	(-)	TGACT	S000442		SEF4MOTIFGM7S	958	(-)	RTTTTTR	S000103
	WBOXNTCHN48	969	(-)	CTGACY	S000508		ARR1AT	966	(+)	NGATT	S000454
	WBOXNTERF3	969	(-)	TGACY	S000457		ARR1AT	972	(+)	NGATT	S000454
	WRKY71OS	970	(-)	TGAC	S000447		SEF4MOTIFGM7S	974	(+)	RTTTTTR	S000103
	WBOXHVISO1	973	(-)	TGACT	S000442		POLLEN1LELAT52	985	(+)	AGAAA	S000245
	WBOXNTCHN48	973	(-)	CTGACY	S000508		DOFCOREZM	988	(+)	AAAG	S000265
	WBOXNTERF3	973	(-)	TGACY	S000457		CACTFTPPCA1	990	(-)	YACT	S000449
	WRKY71OS	974	(-)	TGAC	S000447
	CACTFTPPCA1	988	(-)	YACT	S000449
	CURECORECR	989	(-)	GTAC	S000493
	CURECORECR	989	(+)	GTAC	S000493
	CACTFTPPCA1	992	(+)	YACT	S000449
	CAATBOX1	997	(-)	CAAT	S000028

## Sheet: MtSOG1ab comparison
	Factor or Site Name	Signal Sequence	Site code	MtSOG1a	MtSOG1b	Sum	Notes
	CAATBOX1	CAAT	S000028	17	20	37	promoter consensus, legumin gene			The value of R is 0.7759.
	CACTFTPPCA1	YACT	S000449	20	15	35	mesophyll, phosphoenolpyruvate carboxylase			p-val < 0.00001
	GATABOX	GATA	S000039	15	17	32	shoot, leaf, light response
	DOFCOREZM	AAAG	S000265	18	10	28	seed endosperm, carbon metabolism
	ARR1AT	NGATT	S000454	10	17	27	response regulator			MtSOG1a	MtSOG1b
	ROOTMOTIFTAPOX1	ATATT	S000098	8	18	26	root		Total	69	64	133
	EBOXBNNAPA	CANNTG	S000144	10	8	18	seed, storage, ABA response		Common	43	43	86
	MYCCONSENSUSAT	CANNTG	S000407	10	8	18	seed, cold stress, MYC		Unique	26	21	47
	GT1CONSENSUS	GRWAAW	S000198	9	8	17	shoot, leaf, light response
	POLASIG1	AATAAA	S000080	6	9	15	polyadenylation signal					64.6617
	POLLEN1LELAT52	AGAAA	S000245	6	7	13	pollen, endo-beta-mannase					35.3383
	GTGANTG10	GTGA	S000378	7	4	11	pollen
	IBOXCORE	GATAA	S000199	4	7	11	shoot, leaf, light response
	WRKY71OS	TGAC	S000447	7	4	11	GA signaling repressor, pathogen response
	SEF4MOTIFGM7S	RTTTTTR	S000103	3	7	10	seed, storage proteins, globulins
	TATABOX5	TTATTT	S000203	3	7	10	glutamine synthetase
	CCAATBOX1	CCAAT	S000030	3	6	9	heat shock
	POLASIG3	AATAAT	S000088	2	7	9	polyadenylation signal
	EECCRCAH1	GANTTNC	S000494	2	6	8	CO2 response
	WBOXNTERF3	TGACY	S000457	7	1	8	wound response
	TATABOX4	TATATAA	S000111	6	1	7	phaseolin, sporamin metabolism
	WBOXHVISO1	TGACT	S000442	7	0	7	sugar response, isoamylase
	CARGCW8GAT	CWWWWWWWWG	S000431	4	2	6	embryo, shoot apical meristem, buds
	INRNTPSADB	YTCANTYY	S000395	4	2	6	light response
	MYBST1	GGATA	S000180	2	4	6	MYB DNA binding
	TAAAGSTKST1	TAAAG	S000387	3	3	6	guard cells
	NODCON1GM	AAAGAT	S000461	3	2	5	nodulin consensus sequence
	OSE1ROOTNODULE	AAAGAT	S000467	3	2	5	root, nodule, arbuscule
	RAV1AAT	CAACA	S000314	3	2	5	shoot, leaf, root
	TATAPVTRNALEU	TTTATATA	S000340	5	0	5	plant tRNA genes
	-300ELEMENT	TGHAAARK	S000122	3	1	4	seed endosperm
	ACGTATERD1	ACGT	S000415	4	0	4	etiolation, dehydration stress
	ANAERO1CONSENSUS	AAACAAA	S000477	1	3	4	fermentative pathway
	CURECORECR	GTAC	S000493	4	0	4	oxygen deficiency, copper sensing
	LECPLEACS2	TAAAATAT	S000465	1	3	4	cysteine protease, ethylene, xylanase
	MARTBOX	TTWTWTTWTT	S000067	1	3	4	scaffold/matrix attachment region
	POLASIG2	AATTAAA	S000081	0	4	4	polyadenylation signal
	SREATMSD	TTATCC	S000470	2	2	4	axillary bud, sugar repressive element
	WBOXNTCHN48	CTGACY	S000508	4	0	4	defense response
	ABRERATCAL	MACGYGB	S000507	3	0	3	ABA response, calcium
	IBOX	GATAAG	S000124	1	2	3	shoot, leaf, light response
	REALPHALGLHCB21	AACCAA	S000362	0	3	3	phytochrome regulation
	REBETALGLHCB21	CGGATA	S000363	2	1	3	phytochrome regulation
	WBOXATNPR1	TTGAC	S000390	1	2	3	stress response
	-10PEHVPSBD	TATTCT	S000392	0	2	2	light response
	BIHD1OS	TGTCA	S000498	0	2	2	disease resistance
	BOXIINTPATPB	ATAGAA	S000296	0	2	2	plastid genes promoter
	CGCGBOXAT	VCGCGB	S000501	2	0	2	calcium signaling, calmodulin
	CPBCSPOR	TATTAG	S000491	2	0	2	cytokinin, chlorophyll, chloroplast
	GT1GMSCAM4	GAAAAA	S000453	2	0	2	pathogen- salt-induced
	IBOXCORENT	GATAAGR	S000424	1	1	2	light response
	MYB2CONSENSUSAT	YAACKG	S000409	1	1	2	seed, leaf, dehydration response
	MYBCORE	CNGTTR	S000176	1	1	2	shoot, leaf, dehydration stress, water stress, flavonoid biosynthesis
	MYCATERD1	CATGTG	S000413	1	1	2	water stress, dehydration stress
	MYCATRD22	CACATG	S000174	1	1	2	shoot, leaf, dehydration stress, water stress, ABA, MYC
	NODCON2GM	CTCTT	S000462	2	0	2	nodulin consensus sequence
	OSE2ROOTNODULE	CTCTT	S000468	2	0	2	root, nodule, arbuscule
	PYRIMIDINEBOXOSRAMY1A	CCTTTT	S000259	2	0	2	seed, embryo, GA-response, sugar/metabolic repression, alpha-amylase
	RBCSCONSENSUS	AATCCAA	S000127	1	1	2	shoot, leaf, rubisco
	SITEIIATCYTC	TGGGCY	S000474	2	0	2	meristem, cytochrome, oxidative phosphorylation machinery
	SORLIP2AT	GGGCC	S000483	1	1	2	light-response, phytochrome
	TATABOXOSPAL	TATTTAA	S000400	0	2	2	phenylalanine ammonia-lyase
	TATCCAOSAMY	TATCCA	S000403	0	2	2	sugar starvation, alpha-amylase, GA response, MYB
	ABRELATERD1	ACGTG	S000414	1	0	1	ABA response, etiolation, dehydration stress
	ABREOSRAB21	ACGTSSSC	S000012	1	0	1	ABA response
	ASF1MOTIFCAMV	TGACG	S000024	0	1	1	auxin, salicylic acid, biotic/abiotic stress
	BOXLCOREDCPAL	ACCWWCC	S000492	0	1	1	UV-irradiation
	BP5OSWX	CAACGTG	S000436	1	0	1	binding site in Wx promoter
	CBFHV	RYCGAC	S000497	0	1	1	dehydration and cold response
	CCA1ATLHCB1	AAMAATCT	S000149	1	0	1	shoot, leaf, phytochrome
	CIACADIANLELHC	CAANNNNATC	S000252	1	0	1	shoot, leaf, light response, circadian cycle
	DPBFCOREDCDC3	ACACNNG	S000292	1	0	1	seed, ABA response, LEA
	ELRECOREPCRP1	TTGACC	S000142	0	1	1	salicylic acid, WRKY
	HDZIP2ATATHB2	TAATMATTA	S000373	1	0	1	light, shade avoidance response
	L1BOXATPDF1	TAAATGYA	S000386	1	0	1	shoot apical meristem, organ primordia
	LTRE1HVBLT49	CCGAAA	S000250	1	0	1	low temperature response
	MYB1AT	WAACCA	S000408	0	1	1	seed, leaf, ABA, dehydration stress
	MYBCOREATCYCB1	AACGG	S000502	1	0	1	cell cycle
	MYBPLANT	MACCWAMC	S000167	0	1	1	shoot, leaf, flower, lignin, phenylpropanoid, MYB
	MYBPZM	CCWACC	S000179	0	1	1	seed, flower, MYB
	NTBBF1ARROLB	ACTTTA	S000273	0	1	1	root, shoot, meristem, vascular, auxin response
	PALBOXAPC	CCGTCC	S000137	1	0	1	light response
	QELEMENTZMZM13	AGGTCA	S000254	0	1	1	pollen, enhancer
	RYREPEATBNNAPA	CATGCA	S000264	0	1	1	seed, ABA response
	SEBFCONSSTPR10A	YTGTCWC	S000391	0	1	1	pathogen response, silencer
	T/GBOXATPIN2	AACGTG	S000458	1	0	1	wound response, jasmonate induction
	TATABOX2	TATAAAT	S000109	1	0	1	phaseolin metabolism
	TATABOX3	TATTAAT	S000110	0	1	1	sporamin metabolism
	TBOXATGAPB	ACTTTG	S000383	0	1	1	light response, GAPDH
	WBBOXPCWRKY1	TTTGACY	S000310	0	1	1	sugar metabolism
