# Supplementary material for: Identification and Characterization of SOG1 (Suppressor of Gamma Response 1) Homologues in Plants Using Data Mining Resources and Gene Expression Profiling
Source: Genes (Basel). 2022 Apr 9;13(4):667. doi: 10.3390/genes13040667 (PMC9026448; doi:10.3390/genes13040667)
Supplement: Supplementary file 1 [file genes-13-00667-s001.zip › Supplementary Table S3.xlsx]

## Sheet: AtSOG1
	Input:
	SOG1	NAC (No Apical Meristem) domain transcriptional regulator superfamily protein; Transcription factor regulating the transcriptional activation response to gamma irradiation. Required for stem-cell death induced by UVB or by gamma irradiation. Not required for ATM activation, but participates in pathways governed by both ATM and ATR sensor kinases. Involved in DNA damage response (DDR) system that …
	Predicted Functional Partners:		Score	(Gene Acc. Numb. from UniProt)
	WEE1	Wee1-like protein kinase; Cell cycle regulatory kinase that is not rate-limiting for cycle progression under normal growth conditions. Transcriptionally activated upon DNA stress or damage in an ATR- or ATM-dependent manner. Once activated, inhibits plant growth by arresting dividing cells in the G2 phase before proceeding into mitosis. Down-regulates CDKA-1 and CDKD-2 by tyrosine phosphorylation…	0.9	At1g02970
	ATM	Arabidopsis thaliana ataxia-telangiectasia mutated; Serine/threonine-protein kinase ATM; Serine/threonine protein kinase which activates checkpoint signaling upon genotoxic stresses such as ionizing radiation (IR) or DNA replication stalling. Plays a central role in the perception and response to both stress-induced damage in somatic cells and developmentally programmed DNA damage during meiosis.…	0.96	At3g48190
	ATR	Ataxia telangiectasia-mutated and RAD3-related; Probable serine/threonine kinase. Plays a central role in cell-cycle regulation by transmitting DNA damage signals to downstream effectors of cell-cycle progression. May recognize the substrate consensus sequence [ST]-Q and phosphorylate histone variant H2AX to form H2AXS139ph at sites of DNA damage, thereby regulating DNA damage response mechanism.…	0.932	At5g40820
	PA2	Peroxidase 53; Removal of H(2)O(2), oxidation of toxic reductants, biosynthesis and degradation of lignin, suberization, auxin catabolism, response to environmental stresses such as wounding, pathogen attack and oxidative stress. These functions might be dependent on each isozyme/isoform in each plant tissue; Belongs to the peroxidase family. Classical plant (class III) peroxidase subfamily	0.9	At5g06720
	AT1G07500	annotation not available	0.854	At1g07500
	AT3G27630	Probable cyclin-dependent protein kinase (CDK) inhibitor that functions as a repressor of mitosis in the endoreduplication cell cycle . Acts as a potent cell cycle inhibitor, regulating a hydroxyurea-dependent checkpoint in leaves	0.808	At3g27630
	DER1	Derlin-2/3; DERLIN-1; May be involved in the degradation process of specific misfolded endoplasmic reticulum (ER) luminal proteins	0.758	At4g29330
	RAD51	RAS associated with diabetes protein 51; Binds to single and double-stranded DNA and exhibits DNA-dependent ATPase activity. Unwinds duplex DNA (By similarity). Component of the meiotic recombination pathway. Seems to play a role in mediating chromosome homology search, chromosome pairing and synapsis at early stages and probably chromosome crossing-over at later stages in meiosis. Probably is in…	0.749	At5g20850
	SMG7	Telomerase activating protein Est1; Encodes SMG7, a protein that possesses an evolutionarily conserved EST1 domain and exhibits strong homology to human SMG6 (EST1A) and SMG7 (EST1C) proteins. SMG7 plays an evolutionarily conserved role in nonsense-mediated RNA decay (NMD). Required for exit from meiosis. Hypomorphic smg7 alleles render mutant plants sterile by causing an unusual cell-cycle arres…	0.689	At5g19400
	CYCB1;1	G2/mitotic-specific cyclin-B, other; Cyclin-dependent protein kinase CYCB1;1. Functions as an effector of growth control at G2/M. Regulated by TCP20	0.681	At4g37490
	H2AXA	Encodes HTA5, a histone H2A protein. H2AX is a meiosis-specific isoform of histone H2A. Upon DSB formation, rapid accumulation of phosphorylated H2AX (&#947;-H2AX) occurs around the break site. _x0001_H2AX foci accumulate in early G2. Immunolocalization studies in spread preparations of wild-type meiocytes at G2/early leptotene revealed the accumulation of numerous rather diffuse &#947;-H2AX foci…	0.66	At1g08880
	AT4G22960	Ubiquitin carboxyl-terminal hydrolase mindy-1/2; Protein of unknown function (DUF544) ; Contains the following InterPro domains: Protein of unknown function DUF544 (InterPro:IPR007518); BEST Arabidopsis thaliana protein match is: Protein of unknown function (DUF544) (TAIR:AT4G11860.1); Has 737 Blast hits to 425 proteins in 174 species: Archae - 0; Bacteria - 23; Metazoa - 282; Fungi - 261; Plants…	0.659	At4g22960
	GAMMA-H2AX	Encodes HTA3, a histone H2A protein. H2AX is a meiosis-specific isoform of histone H2A. Upon DSB formation, rapid accumulation of phosphorylated H2AX (&#947;-H2AX) occurs around the break site. _x0001_H2AX foci accumulate in early G2. Immunolocalization studies in spread preparations of wild-type meiocytes at G2/early leptotene revealed the accumulation of numerous rather diffuse &#947;-H2AX foci…	0.658	At1g54690
	AT5G02220	Probable cyclin-dependent protein kinase (CDK) inhibitor that functions as a repressor of mitosis in the endoreduplication cell cycle . Acts as a potent cell cycle inhibitor; SMR4	0.658	At5g02220
	ERCC1	Nucleotide repair protein, putative; Seems to be involved in nucleotide excision repair (NER) of damaged DNA (dark repair mechanism). The UVH1/RAD1-ERCC1/RAD10 complex may act as an endonuclease making DNA incision 5' to the lesion site. In vitro, is implicated in double strand breaks (DSBs) repair and is required for homologous recombination in the presence of non-homologous overhangs. In vitro,…	0.657	At3g05210
	GTF2H2	Component of the general transcription and DNA repair factor IIH (TFIIH) core complex, which is involved in general and transcription-coupled nucleotide excision repair (NER) of damaged DNA and, when complexed to CAK, in RNA transcription by RNA polymerase II. In NER, TFIIH acts by opening DNA around the lesion to allow the excision of the damaged oligonucleotide and its replacement by a new DNA …	0.653	At1g05055
	RAD4	Xeroderma pigmentosum group c-complementing protein; May have a role in the nucleotide excision repair (NER) pathway	0.651	At5g16630
	DDB2	Protein DAMAGED DNA-BINDING 2; May function as the substrate recognition module for a DCX (DDB1-CUL4-X-box) E3 ubiquitin-protein ligase complex including DDB1A and CUL4 (By similarity). Required for DNA repair. Binds to DDB1A to form the UV-damaged DNA-binding protein complex (the UV-DDB complex). The UV-DDB complex may recognize UV-induced DNA damage and recruit proteins of the nucleotide excisi…	0.645	At5g58760
	XRCC3	Homolog of X-ray repair cross complementing 3 (XRCC3); Plays essential roles in DNA damage repair in both somatic and meiotic cells. It is important for postsynaptic events following pachytene in meiosis. It is also required for DNA cross- links repair and is involved in double strand breaks (DSBs) repair	0.64	At5g57450
	MYB3R-3	Transcription factor myb, plant; Transcription factor that binds 5'-AACGG-3' motifs in gene promoters (By similarity). Transcription repressor that regulates organ growth. Binds to the promoters of G2/M-specific genes and to E2F target genes to prevent their expression in post-mitotic cells and to restrict the time window of their expression in proliferating cells	0.639	At3g09370
	AT3G01060	Uncharacterized protein At3g01060; Unknown protein; Has 640 Blast hits to 638 proteins in 201 species: Archae - 0; Bacteria - 293; Metazoa - 0; Fungi - 71; Plants - 72; Viruses - 0; Other Eukaryotes - 204 (source: NCBI BLink)	0.638	At3g01060
	AT3G02555	At3g02555; Unknown protein; BEST Arabidopsis thaliana protein match is: unknown protein (TAIR:AT5G16110.1); Has 130 Blast hits to 130 proteins in 18 species: Archae - 0; Bacteria - 0; Metazoa - 0; Fungi - 0; Plants - 130; Viruses - 0; Other Eukaryotes - 0 (source: NCBI BLink)	0.638	At3g02555
	AT4G19130	Replication protein A 70 kDa DNA-binding subunit E; Component of the replication protein A complex (RPA) required for DNA recombination, repair and replication. The activity of RPA is mediated by single-stranded DNA binding and protein interactions. Probably involved in repair of double-strand DNA breaks (DSBs) induced by genotoxic stresses (By similarity); RPA12e	0.638	At4g19130
	DPB2	Dna polymerase epsilon subunit 2; As accessory component of DNA polymerase II participates in chromosomal DNA replication. Required for the timing and determination of cell fate during plant embryogenesis and root pole development, by promoting cell cycle and cell type patterning. Necessary for proper shoot (SAM) and root apical meristem (RAM) functions (By similarity). Is essential to promote th…	0.638	At5g22110
	UVH1	Restriction endonuclease, type II-like superfamily protein; Seems to be involved in nucleotide excision repair (NER) of damaged DNA (dark repair mechanism). Involved in repair of UV light, and probably oxidative damage. The UVH1/RAD1-ERCC1/RAD10 complex may act as an endonuclease making DNA incision 5' to the lesion site. In vitro, is implicated in double strand breaks (DSBs) repair and is requir…	0.638	At5g41150
	TIL1	DNA polymerase epsilon catalytic subunit A; DNA polymerase II, which participates in chromosomal DNA replication. Required for the timing and determination of cell fate during plant embryogenesis and root pole development, by promoting cell cycle and cell type patterning. Necessary for proper shoot (SAM) and root apical meristem (RAM) functions. Involved in maintaining epigenetic states, controll…	0.637	At1g08260
	KU70	ATP-dependent DNA helicase 2 subunit KU70; Single-stranded DNA-dependent ATP-dependent helicase. Involved in DNA non-homologous end joining (NHEJ) required for double-strand break repair. When associated with KU80, binds to double-stranded telomeric and non-telomeric DNA sequences, but not to single-stranded DNA. Plays a role in maintaining telomere length. Acts as a negative regulator of telomer…	0.637	At1g16970
	EMB2757	Transducin/WD40 repeat-like superfamily protein; Involved in the formation of X-, Y-shaped and twinned plasmodesmata (PD), thus modelating PD size exclusion limit and regulating cell-to-cell transport . Cell cycle checkpoint regulator that monitors and responds to DNA damage such as DNA cross-links, and triggers the halt of the cell cycle progression in the presence of DNA cross-linking agents. M…	0.636	At4g29860
	KU80	ATP-dependent DNA helicase 2 subunit KU80; Ku80 and ku70 form the heterodimer complex Ku, required for proper maintenance of the telomeric C strand. Ku regulates the extension of the telomeric G strand. Interacts with WEX, and this interaction stimulates the WEX exonuclease activity. Binds double stranded DNA breaks as a heterodimer with Ku70, involved in non-homologous end joining repair. Mutant…	0.635	At1g48050
	RBR1	Retinoblastoma-related protein 1; Key regulator of entry into cell division. Acts as a transcription repressor of E2F target genes, whose activity is required for progress from the G1 to the S phase of the cell cycle. Hyperphosphorylation by CDKA-1 prevents the binding to E2F transcription factors, allowing G1 to S phase transition to operate. Forms a stable complex with E2FA that functions in ma…	0.63	At3g12280
	SUV2	Encodes a homologue of the ATR-interacting protein ATRIP. Mutant (named sensitive to UV2 or suv2) is UVB-hypersensitive and defective in DNA damage response	0.628	At5g45610
	DER2.2	DERLIN-2.2; May be involved in the degradation process of specific misfolded endoplasmic reticulum (ER) luminal proteins	0.627	At4g04860
	DER2.1	DERLIN-2.1; May be involved in the degradation process of specific misfolded endoplasmic reticulum (ER) luminal proteins	0.627	At4g21810
	MYB3R-4	Myb domain protein 3r-4; Transcription factor that binds 5'-AACGG-3' motifs in gene promoters . Involved in the regulation of cytokinesis, probably via the activation of several G2/M phase-specific genes transcription (e.g. KNOLLE) Required for the maintenance of diploidy	0.627	At5g11510
	CYC1BAT	G2/mitotic-specific cyclin-B, other; Cyclin family protein; Encodes a cyclin whose expression is reduced in response to high salt	0.626	At5g06150
	ATLIG4	DNA ligase IV; Efficiently joins single-strand breaks in a double- stranded polydeoxynucleotide in an ATP-dependent reaction. Involved in DNA non-homologous end joining (NHEJ) required for double-strand break repair. May be involved for T-DNA integration even if not absolutely required. Seems to be dispensable under normal growth conditions; Belongs to the ATP-dependent DNA ligase family	0.626	At5g57160
	MYB3R-5	Arabidopsis thaliana myb domain protein 3r5; Transcription factor that binds 5'-AACGG-3' motifs in gene promoters (By similarity). Transcription repressor that regulates organ growth. Binds to the promoters of G2/M-specific genes and to E2F target genes to prevent their expression in post-mitotic cells and to restrict the time window of their expression in proliferating cells	0.625	At5g02320
	PARP2	Poly [adp-ribose] polymerase 2/3/4; Poly [ADP-ribose] polymerase 2; Involved in the base excision repair (BER) pathway, by catalyzing the poly(ADP-ribosyl)ation of a limited number of acceptor proteins involved in chromatin architecture and in DNA metabolism. This modification follows DNA damages and appears as an obligatory step in a detection/signaling pathway leading to the reparation of DNA s…	0.621	At4g02390
	NAC012	Nac secondary wall thickening promoting 3; NAC domain containing protein 12; Transcriptional activator of genes involved in biosynthesis of secondary walls. Together with NST1, required for the secondary cell wall thickening and lignification of sclerenchymatous fibers and secondary xylem vessels (tracheary elements). Seems to repress the secondary cell wall thickening of xylary fibers. May also …	0.619	At1g32770
	BRCA1	Arabidopsis thaliana breast cancer susceptibility1; Encodes AtBRCA1, an ortholog of the human breast cancer susceptibility gene 1. Contains one N-terminal RING finger, two C-terminal BRCT and the p300/CBP interacting domain. Strongly induced by gamma rays, consistent with a putative role in DNA repair and in cell cycle control	0.618	At4g21070
	VND7	Arabidopsis nac domain containing protein 30; Transcription activator that binds to the secondary wall NAC binding element (SNBE), 5'- (T/A)NN(C/T)(T/C/G)TNNNNNNNA(A/C)GN(A/C/T)(A/T)-3', in the promoter of target genes (e.g. genes involved in secondary wall biosynthesis, cell wall modification such as xylan accumulation, and programmed cell death) Involved in xylem formation in roots and shoots, …	0.617	At1g71930
	AT2G40290	Eukaryotic translation initiation factor 2 subunit 1; Functions in the early steps of protein synthesis by forming a ternary complex with GTP and initiator tRNA. This complex binds to a 40S ribosomal subunit, followed by mRNA binding to form a 43S pre- initiation complex. Junction of the 60S ribosomal subunit to form the 80S initiation complex is preceded by hydrolysis of the GTP bound to eIF-2 a…	0.617	At2g40290
	EIF2A	Eukaryotic translation initiation factor 2 alpha subunit; Functions in the early steps of protein synthesis by forming a ternary complex with GTP and initiator tRNA. This complex binds to a 40S ribosomal subunit, followed by mRNA binding to form a 43S pre- initiation complex. Junction of the 60S ribosomal subunit to form the 80S initiation complex is preceded by hydrolysis of the GTP bound to eIF…	0.617	At5g05470
	ATE2F2	Winged-helix DNA-binding transcription factor family protein; Member of the E2F transcription factors, (cell cycle genes), key components of the cyclin D/retinoblastoma/E2F pathway. AtE2Fc is regulated by a balance between gene expression and ubiquitin-proteasome proteolysis. AtE2Fc might play a role in cell division and during the transition from skotomorphogenesis to photomorphogenesis. E2Fc ha…	0.615	At1g47870
	UBP21	Ubiquitin carboxyl-terminal hydrolase 36/42; Ubiquitin carboxyl-terminal hydrolase 21; Recognizes and hydrolyzes the peptide bond at the C- terminal Gly of ubiquitin. Involved in the processing of poly- ubiquitin precursors as well as that of ubiquitinated proteins (By similarity)	0.615	At5g46740
	VOZ1	Vascular plant one zinc finger protein; Transcriptional activator acting positively in the phytochrome B signaling pathway. Functions redundantly with VOZ2 to promote flowering downstream of phytochrome B (phyB). Down- regulates 'FLOWERING LOCUS C' (FLC) and up-regulates 'FLOWERING LOCUS T' (FT). Binds to the 38-bp cis-acting region of the AVP1 gene. Interacts with phyB in the cytoplasm and is tr…	0.606	At1g28520
	PARP1	Poly [ADP-ribose] polymerase 1; Involved in the base excision repair (BER) pathway, by catalyzing the poly(ADP-ribosyl)ation of a limited number of acceptor proteins involved in chromatin architecture and in DNA metabolism. This modification follows DNA damages and appears as an obligatory step in a detection/signaling pathway leading to the reparation of DNA strand breaks (By similarity)	0.6	At2g31320
	PC-MYB1	C-myb-like transcription factor 3r-1; Transcription factor MYB3R-1; Transcription factor that binds 5'-AACGG-3' motifs in gene promoters. Transcription activator involved in the regulation of cytokinesis, probably via the activation of several G2/M phase-specific genes transcription (e.g. KNOLLE). Transcription repressor that regulates organ growth. Binds to the promoters of G2/M-specific genes a…	0.598	At4g32730
	SIM	Cyclin-dependent protein kinase inhibitor SIM; Cyclin-dependent protein kinase (CDK) inhibitor that functions as a repressor of mitosis in the endoreduplication cell cycle. Inhibits the kinase activity of CYCD3-1/CDKA-1, CYCD2-1/CDKA-1 and CYCB1- 1/CDKB1-1 complexes in a dose dependent manner. Cooperates with SMR1 and SMR2 to promote endoreplication during leaf development. Required for normal tr…	0.598	At5g04470
	NAC065	Uncharacterized protein T5P19_210; NAC domain containing protein 65 (NAC065); Its function is described as sequence-specific DNA binding transcription factor activity; Involved in multicellular organismal development, regulation of transcription; Located in cellular_component unknown; Contains the following InterPro domains: No apical meristem (NAM) protein (InterPro:IPR003441); BEST Arabidopsis …	0.597	At3g56560
	ATRAD17	Cell cycle checkpoint protein RAD17; Seems to be involved in regulation of DNA repair correlated to non-homologous double strand breaks (DSBs) repair. In vitro, involved in rapid but not in slow DSB repair mechanism. Required for effective immune responses that involve activation of DNA damage responses	0.593	At5g66130
	POLH	Y-family DNA polymerase H; Error-free DNA polymerase specifically involved in DNA repair. Plays an important role in translesion synthesis (TLS), where the normal high fidelity DNA polymerases cannot proceed and DNA synthesis stalls. Plays an important role in the repair of UV- induced pyrimidine dimers and confers resistance to ultraviolet light. Depending on the context, it inserts the correct …	0.592	At5g44740
	NBS1	Nijmegen breakage syndrome 1; Component of the MRE11-RAD50-NBN complex (MRN complex) which plays a critical role in the cellular response to DNA damage and the maintenance of chromosome integrity. The complex may be involved in double-strand break (DSB) repair, DNA recombination, maintenance of telomere integrity, and cell cycle checkpoint control. Functions also in the very early stages of meios…	0.591	At3g02680
	AT1G79950	Regulator of telomere elongation helicase 1; ATP-dependent DNA helicase implicated in DNA replication, DNA repair and the maintenance of genomic stability. Acts as an anti- recombinase to counteract toxic recombination and limit crossover during meiosis. Regulates meiotic recombination and crossover homeostasis by physically dissociating strand invasion events and thereby promotes noncrossover re…	0.587	At1g79950
	ILL6	IAA-leucine resistant (ILR)-like gene 6; Hydrolyzes certain amino acid conjugates of the plant growth regulator indole-3-acetic acid (IAA). Also hydrolyzes amino acid conjugates of jasmonic acid and 12-hydroxy jasmonic acid	0.585	At1g44350
	DEL1	E2F transcription factor-like E2FE; Inhibitor of E2F-dependent activation of gene expression. Binds specifically the E2 recognition site without interacting with DP proteins and prevents transcription activation by E2F/DP heterodimers. Controls the timing of endocycle onset and inhibits endoreduplication	0.581	At3g48160
	NAC103	NAC domain containing protein 103 (NAC103); Its function is described as sequence-specific DNA binding transcription factor activity; Involved in multicellular organismal development, regulation of transcription; Located in cellular_component unknown; Expressed in 9 plant structures; Expressed during 6 growth stages; Contains the following InterPro domains: No apical meristem (NAM) protein (Inter…	0.581	At5g64060
	NTL	NTF2-like (NTL); Its function is described as protein transporter activity; Involved in transport, protein import into nucleus; Located in nucleus, intracellular; Expressed in leaf whorl, sperm cell, flower, pedicel; Expressed during 4 anthesis; Contains the following InterPro domains: Nuclear transport factor 2 (InterPro:IPR002075), Nuclear transport factor 2, Eukaryote (InterPro:IPR018222); BES…	0.574	At1g11570
	REV3	Encodes the catalytic subunit of DNA polymerase zeta.Mutants are sensitive to UV-B radiation. Gene is involved in damage-tolerance mechanisms through translesion synthesis(TLS)	0.565	At1g67500
	KRP6	Kip-related protein (KRP) gene, encodes CDK (cyclin-dependent kinase) inhibitor (CKI), negative regulator of cell division. Binds to D type cyclins. A member of seven KRP genes found in Arabidopsis thaliana. Differential expression patterns for distinct KRPs were revealed by in situ hybridization. KRP6 appears to be targeted for degradation by RHF1a and RHF2a to allow mitotic divisions during gam…	0.565	At3g19150
	RRTF1	Ethylene-responsive transcription factor ERF109; Probably acts as a transcriptional activator. Binds to the GCC-box pathogenesis-related promoter element. May be involved in the regulation of gene expression by stress factors and by components of stress signal transduction pathways (By similarity)	0.565	At4g34410
	REV7	Mitotic spindle assembly checkpoint protein mad2b; Putative translesion synthesis polymerase zeta subunit, homologous to Y-family DNA polymerases, contains BRCT domain. Mutants are sensitive to UV-B radiation. Gene is involved in damage-tolerance mechanisms through translesion synthesis(TLS)	0.548	At1g16590
	E2F1	Member of the E2F transcription factors, (cell cycle genes), key components of the cyclin D/retinoblastoma/E2F pathway. Binds DPA and RBR1 proteins. Expressed throughout the cell cycle. Abundance increased by auxin through stabilization of the protein. Elevates CDK levels and activity, even under hormone-free conditions. Promotes cell division and shortens cell doubling time, inhibits cell growth…	0.548	At5g22220
	MSH1	DNA mismatch repair protein MSH1, mitochondrial; Promotes re-arrangements of mitochondrial genome. Mutations affects mitochondrial gene expression, and impairs mitochondrial function. Dual targeting of the protein to mitochondria and chloroplasts caused by alternative translation initiation	0.531	At3g24320
	POLD4	Polymerase delta 4 (POLD4); Its function is described as DNA-directed DNA polymerase activity; Involved in DNA replication; Located in nucleus; Expressed in 24 plant structures; Expressed during 15 growth stages; Contains the following InterPro domains: DNA polymerase delta, subunit 4 (InterPro:IPR007218); Has 212 Blast hits to 212 proteins in 91 species: Archae - 0; Bacteria - 0; Metazoa - 52; F…	0.497	At1g09815
	AT1G28260	Telomerase activating protein Est1; May play a role in growth and development; SMG7L	0.497	At1g28260
	AT5G02650	BEST Arabidopsis thaliana protein match is: Telomerase activating protein Est1 (TAIR:AT1G28260.2); Has 20 Blast hits to 20 proteins in 2 species: Archae - 0; Bacteria - 0; Metazoa - 0; Fungi - 0; Plants - 20; Viruses - 0; Other Eukaryotes - 0 (source: NCBI BLink)	0.497	At5g02650
	RAD54	Dissociates RAD51 from nucleoprotein filaments formed on dsDNA. Could be involved in the turnover of RAD51 protein-dsDNA filaments. Addition of RAD54 overcomes inhibition of DNA strand exchange by RAD51 bound to substrate dsDNA. Species preference in the RAD51 dissociation and DNA strand exchange assays underlines the importance of specific RAD54-RAD51 interactions. RAD51 is unable to release dsD…	0.489	At3g19210
	XRCC4	A. thaliana homologue of the human DNA ligase IV-binding protein XRCC4. Yeast two-hybrid analysis demonstrated a strong interaction between A. thaliana DNA ligase IV and the A. thaliana homologue of the human DNA ligase IV-binding protein XRCC4. This interaction is shown to be mediated via the tandem BRCA C-terminal domains of A. thaliana DNA ligase IV protein	0.474	At3g23100
	AT4G39230	Nmra-like negative transcriptional regulator family protein; Oxidoreductase involved in lignan biosynthesis. Catalyzes the NADPH-dependent reduction of phenylcoumaran benzylic ethers. Converts dehydrodiconiferyl alcohol (DDC) to isodihydrodehydrodiconiferyl alcohol (IDDDC), and dihydrodehydrodiconiferyl alcohol (DDDC) to tetrahydrodehydrodiconiferyl alcohol (TDDC). Plays an important role in the …	0.463	At4g39230
	REV1	Arabidopsis thaliana homolog of reversionless 1; DNA-directed DNA polymerases; Deoxycytidyl transferase involved in DNA repair and translesion synthesis (TLS). Transfers a dCMP residue from dCTP to the 3'-end of a DNA primer in a template-dependent reaction. Mediates also the insertion of dTMP or dGMP when the opposite base is G, and, with a low efficiency, dGMP insertions opposite G, T, and C, d…	0.459	At5g44750
	CYCA3;3	Cyclin A3;3 (CYCA3;3); Its function is described as cyclin-dependent protein kinase regulator activity; Involved in regulation of cell cycle; Located in nucleus; Expressed in pollen tube; Contains the following InterPro domains: Cyclin, C-terminal (InterPro:IPR004367), Cyclin (InterPro:IPR006670), G2/mitotic-specific cyclin A (InterPro:IPR015453), Cyclin-like (InterPro:IPR011028), Cyclin-related …	0.449	At1g47220
	UVH3	5'-3' exonuclease family protein; Putative single-stranded DNA endonuclease involved in nucleotide excision repair (NER) of UV- and oxidative damaged DNA. May make the 3'-incision step in NER. Seems to play a role in senescence program; Belongs to the XPG/RAD2 endonuclease family. XPG subfamily	0.447	At3g28030
	UVR2	Deoxyribodipyrimidine photo-lyase; Involved in repair of UV radiation-induced DNA damage. Catalyzes the light-dependent monomerization (300-600 nm) of cyclobutylpyrimidine dimers (CPDs), which are formed between adjacent bases on the same DNA strand upon exposure to ultraviolet radiation. Required for plant survival in the presence of UV-B light. Not involved in the repair of (6-4) photoproducts	0.441	At1g12370
	ATXRCC1	Homolog of x-ray repair cross complementing 1; Corrects defective DNA strand-break repair and sister chromatid exchange following treatment with ionizing radiation and alkylating agents (By similarity). Involved in DNA demethylation pathway by stimulating cytosine methylation (5-meC) excision, gap tailoring, and DNA ligation	0.441	At1g80420
	RPA32B	Replication protein A 32 kDa subunit B; Component of the replication protein A complex (RPA) required for DNA recombination, repair and replication. The activity of RPA is mediated by single-stranded DNA binding and protein interactions. Required fo cell division in meristems. Involved in the maintenance of transcriptional epigenetic gene silencing (TGS) at specific loci (including some transposo…	0.441	At3g02920
	XPO1B	Exportin 1b; Receptor for the leucine-rich nuclear export signal (NES). Binds cooperatively to the NES on its target protein and to the small GTPase Ran in its active GTP-bound form (By similarity). Required for the maternal-to-embryonic transition and during gametophyte development	0.441	At3g03110
	MSH7	Encodes a DNA mismatch repair homolog of human MutS gene, MSH6. There are four MutS genes in Arabidopsis, MSH2, MSH3, MSH6, and MSH7, which all act as heterodimers and bind to 51-mer duplexes. MSH2*MSH7 exhibit moderate affinity for a (T/G) substrate and weak binding of (+T), suggesting MSH2*MSH7 may be specialized for lesions/base mispairs not tested or for (T/G) mispairs in special contexts	0.441	At3g24495
	PTB2	Encodes one of the two polypyrimidine tract-binding (PTB) protein homologs in the Arabidopsis genome. Double mutants have defects in pollen germination	0.44	At5g53180
	NAC13	Arabidopsis nac domain containing protein 13; Transcriptional activator activated by proteolytic cleavage through regulated intramembrane proteolysis (RIP). Involved in oxidative stress tolerance by mediating regulation of mitochondrial retrograde signaling during mitochondrial dysfunction. Interacts directly with the mitochondrial dysfunction DNA consensus motif 5'- CTTGNNNNNCA[AC]G-3', a cis-re…	0.43	At1g32870
	CDC45	CDC45 (Cell division cycle 45)-like protein; Required for normal meiosis, may act in the last round of DNA replication prior to meiosis, sequence similar to yeast CDC45	0.429	At3g25100
	EHD2	Eh domain-containing protein 1; Involved in endocytosis negative regulation, probably by influencing actin organization. Acts in early endocytic membrane fusion and membrane trafficking of recycling endosomes. Exhibits an inhibitory effect on endocytosis when over-expressed	0.426	At4g05520
	MCM2	Minichromosome maintenance (mcm2/3/5) family protein; Probable component of the MCM2-7 complex (MCM complex) that may function as a DNA helicase and which is essential to undergo a single round of replication initiation and elongation per cell cycle in eukaryotic cells. May play a crucial role in the control of de- differentiation and cell proliferation processes required for lateral root formati…	0.416	At1g44900
	ERD1	Chaperone protein ClpD, chloroplastic; Molecular chaperone that interact with a ClpP-like protease involved in degradation of denatured proteins in the chloroplast. The ATPase activity of CLPD is stimulated by CLPT1. Has no ADPase activity. Interacts with transit peptides with a positional preference. Localization of the signal sequence at the N-terminal end of a protein seems mandatory for inter…	0.407	At5g51070

## Sheet: MtSOG1a
	Input:
	AES97378	Nac transcription factor-like protein; NAC domain-containing protein (445 aa)
	Predicted Functional Partners:	Description	score
	AES82115	Wee1-like protein kinase ; Belongs to the protein kinase superfamily	0.7
	AES62926	Serine/Threonine-kinase ATR-like protein; Serine/threonine protein kinase ATR	0.634
	AES62927	Serine/threonine protein kinase ATR	0.634
	AET05169	Derlin-2 protein; Derlin; May be involved in the degradation of misfolded endoplasmic reticulum (ER) luminal proteins	0.603
	AES92134	DNA repair protein RAD51 homolog; Binds to single and double-stranded DNA and exhibits DNA-dependent ATPase activity. Unwinds duplex DNA. Component of the meiotic recombination pathway. Seems to play a role in mediating chromosome homology search, chromosome pairing and synapsis at early stages and probably chromosome crossing-over at later stages in meiosis. Probably is involved in the repair of…	0.602
	AES99254	DNA repair protein complementing XP-C cells-like protein	0.576
	AES81177	Transcription initiation factor tfiih subunit 2; General transcription factor IIH subunit	0.573
	AES61326	DNA excision repair protein ERCC-1	0.571
	AES63112	ATP-dependent DNA helicase 2 subunit	0.508
	AES71512	Serine/threonine protein kinase ATM	0.508
	AES71514	Ataxia telangiectasia mutated protein, putative; Serine/threonine protein kinase ATM	0.508
	AES71516	Serine/threonine protein kinase ATM	0.508
	AES71517	Putative non-specific serine/threonine protein kinase; Belongs to the PI3/PI4-kinase family	0.508
	AES71519	Ataxia telangiectasia mutated protein, putative; Serine-protein kinase ATM	0.508
	AES98591	Dna damage-binding protein 2; DAMAGED DNA-BINDING protein	0.508
	AES78288	Serine/Threonine-kinase ATM-like protein; Serine/threonine protein kinase ATM	0.508
	AES94132	Ubiquitin carboxyl-terminal hydrolase mindy-1/2; FAM63A-like protein, putative; Protein FAM63A	0.506
	AET00210	Telomerase activating protein est1; Telomerase-binding protein EST1A	0.502
	AES94349	Dna repair endonuclease uvh1-like protein; DNA repair endonuclease UVH1	0.475
	AES74836	DUF4336 domain protein	0.475
	AES73987	Guanine nucleotide-binding protein subunit beta-like protein-like protein	0.471
	AES87269	ATP-dependent DNA helicase 2 subunit KU80; Single-stranded DNA-dependent ATP-dependent helicase	0.47
	AES95656	Dimerizations protein, putative	0.465
	AES65327	Dna ligase 4; DNA ligase	0.463
	AES74000	Transcription factor e2f3; Transcription factor E2F5	0.447
	IAR36	Auxin conjugate hydrolase; IAA-amino acid hydrolase ILR1-like protein	0.445
	AES89215	Serine/Threonine-kinase ATM-like protein; Serine/threonine protein kinase ATM	0.432
	AES85879	Ethylene-responsive transcription factor	0.428
	AES63923	Transcription factor voz1-like protein; Putative uncharacterized protein	0.426
	AES89727	Transcription factor VOZ1-like protein	0.426
	AET03748	Cell cycle checkpoint protein rad17, putative; Cell cycle checkpoint protein RAD17	0.408
	AES85440	Translesion synthesis dna polymerase; DNA polymerase eta	0.407
	AES99064	NBS1-like protein; Nibrin	0.405

## Sheet: MtSOG1b
	Input:		Score
	AES62079	Nac transcription factor-like protein; NAC domain protein (553 aa)
	Predicted Functional Partners:	Description	score
	AES82115	Wee1-like protein kinase ; Belongs to the protein kinase superfamily	0.7
	AES62926	Serine/Threonine-kinase ATR-like protein; Serine/threonine protein kinase ATR	0.634
	AES62927	Serine/threonine protein kinase ATR	0.634
	AET05169	Derlin-2 protein; Derlin; May be involved in the degradation of misfolded endoplasmic reticulum (ER) luminal proteins	0.603
	AES92134	DNA repair protein RAD51 homolog; Binds to single and double-stranded DNA and exhibits DNA-dependent ATPase activity. Unwinds duplex DNA. Component of the meiotic recombination pathway. Seems to play a role in mediating chromosome homology search, chromosome pairing and synapsis at early stages and probably chromosome crossing-over at later stages in meiosis. Probably is involved in the repair of…	0.602
	AES99254	DNA repair protein complementing XP-C cells-like protein	0.576
	AES81177	Transcription initiation factor tfiih subunit 2; General transcription factor IIH subunit	0.573
	AES61326	DNA excision repair protein ERCC-1	0.571
	AES63112	ATP-dependent DNA helicase 2 subunit	0.508
	AES71512	Serine/threonine protein kinase ATM	0.508
	AES71514	Ataxia telangiectasia mutated protein, putative; Serine/threonine protein kinase ATM	0.508
	AES71516	Serine/threonine protein kinase ATM	0.508
	AES71517	Putative non-specific serine/threonine protein kinase; Belongs to the PI3/PI4-kinase family	0.508
	AES71519	Ataxia telangiectasia mutated protein, putative; Serine-protein kinase ATM	0.508
	AES78288	Serine/Threonine-kinase ATM-like protein; Serine/threonine protein kinase ATM	0.508
	AES98591	Dna damage-binding protein 2; DAMAGED DNA-BINDING protein	0.508
	AES94132	Ubiquitin carboxyl-terminal hydrolase mindy-1/2; FAM63A-like protein, putative; Protein FAM63A	0.506
	AET00210	Telomerase activating protein est1; Telomerase-binding protein EST1A	0.502
	AES74836	DUF4336 domain protein	0.475
	AES94349	Dna repair endonuclease uvh1-like protein; DNA repair endonuclease UVH1	0.475
	AES73987	Guanine nucleotide-binding protein subunit beta-like protein-like protein	0.471
	AES87269	ATP-dependent DNA helicase 2 subunit KU80; Single-stranded DNA-dependent ATP-dependent helicase	0.47
	AES95656	Dimerizations protein, putative	0.465
	AES65327	Dna ligase 4; DNA ligase	0.463
	AES74000	Transcription factor e2f3; Transcription factor E2F5	0.447
	IAR36	Auxin conjugate hydrolase; IAA-amino acid hydrolase ILR1-like protein	0.445
	AES89215	Serine/Threonine-kinase ATM-like protein; Serine/threonine protein kinase ATM	0.432
	AES85879	Ethylene-responsive transcription factor	0.428
	AES63923	Transcription factor voz1-like protein; Putative uncharacterized protein	0.426
	AES89727	Transcription factor VOZ1-like protein	0.426
	AET03748	Cell cycle checkpoint protein rad17, putative; Cell cycle checkpoint protein RAD17	0.408
	AES85440	Translesion synthesis dna polymerase; DNA polymerase eta	0.407
	AES99064	NBS1-like protein; Nibrin	0.405

## Sheet: GmSOG1a
	Input:		Score
	GLYMA02G11140.1	Suppressor of gamma response 1; Uncharacterized protein (436 aa)
	Predicted Functional Partners:	Description	score
	3847.GLYMA10G43040.3	Serine/threonine-protein kinase atr isoform x1; Belongs to the PI3/PI4-kinase family	0.771
	3847.GLYMA20G23920.1	Uncharacterized protein	0.771
	LOC547742	Wee1-like protein kinase; Uncharacterized protein	0.74
	3847.GLYMA13G13020.1	Wee1-like protein kinase; Uncharacterized protein; Belongs to the protein kinase superfamily	0.74
	3847.GLYMA04G35511.1	Serine/threonine-protein kinase atm isoform x1; Belongs to the PI3/PI4-kinase family	0.716
	3847.GLYMA06G19350.2	Uncharacterized protein	0.716
	3847.GLYMA04G35410.2	Uncharacterized protein	0.716
	3847.GLYMA14G39480.2	Xeroderma pigmentosum group c-complementing protein; Uncharacterized protein	0.693
	3847.GLYMA18G52510.1	Dna repair protein xrcc3 homolog; Uncharacterized protein	0.615
	3847.GLYMA05G35990.1	Derlin-1 isoform X1; Derlin; May be involved in the degradation of misfolded endoplasmic reticulum (ER) luminal proteins	0.608
	3847.GLYMA08G03630.1	Derlin-2/3; Derlin; May be involved in the degradation of misfolded endoplasmic reticulum (ER) luminal proteins	0.608
	3847.GLYMA13G17530.1	DNA repair protein RAD51 homolog; Binds to single and double-stranded DNA and exhibits DNA-dependent ATPase activity. Unwinds duplex DNA. Component of the meiotic recombination pathway. Seems to play a role in mediating chromosome homology search, chromosome pairing and synapsis at early stages and probably chromosome crossing-over at later stages in meiosis. Probably is involved in the repair of…	0.608
	3847.GLYMA17G04980.1	DNA repair protein RAD51 homolog; Binds to single and double-stranded DNA and exhibits DNA-dependent ATPase activity. Unwinds duplex DNA. Component of the meiotic recombination pathway. Seems to play a role in mediating chromosome homology search, chromosome pairing and synapsis at early stages and probably chromosome crossing-over at later stages in meiosis. Probably is involved in the repair of…	0.608
	3847.GLYMA20G15220.2	Uncharacterized protein loc100777798; Uncharacterized protein	0.605
	3847.GLYMA04G34303.1	Uncharacterized protein	0.605
	3847.GLYMA06G02910.1	Protein decreased size exclusion limit 1; Uncharacterized protein	0.604
	3847.GLYMA11G07840.1	Transcription initiation factor tfiih subunit 2; Uncharacterized protein	0.604
	3847.GLYMA19G30920.2	Transcription initiation factor tfiih subunit 2; Uncharacterized protein	0.604
	3847.GLYMA10G29730.1	Dna excision repair protein ercc-1 isoform x2; Uncharacterized protein	0.603
	3847.GLYMA20G37571.1	Uncharacterized protein	0.603
	3847.GLYMA02G39130.1	Protein damaged dna-binding 2 isoform x1; Uncharacterized protein	0.557
	3847.GLYMA14G37230.1	Protein damaged dna-binding 2; Uncharacterized protein	0.557
	3847.GLYMA08G09400.1	Dna polymerase eta isoform x2; Uncharacterized protein	0.556
	3847.GLYMA10G44521.1	Uncharacterized protein	0.556
	3847.GLYMA13G43623.1	Regulator of telomere elongation helicase 1 homolog; Uncharacterized protein	0.556
	3847.GLYMA16G23360.1	Cell cycle checkpoint protein rad17; Uncharacterized protein	0.556
	3847.GLYMA20G39280.2	Atp-dependent dna helicase 2 subunit ku70; Uncharacterized protein	0.556
	3847.GLYMA13G27600.1	Uncharacterized protein loc100802618; Derlin; May be involved in the degradation of misfolded endoplasmic reticulum (ER) luminal proteins	0.555
	3847.GLYMA15G11350.1	Derlin-2.2; Derlin; May be involved in the degradation of misfolded endoplasmic reticulum (ER) luminal proteins	0.555
	3847.GLYMA02G41620.1	Uncharacterized protein	0.554
	3847.GLYMA14G07330.1	Uncharacterized protein	0.554
	3847.GLYMA03G39720.1	Dna polymerase zeta catalytic subunit isoform x1; DNA polymerase	0.553
	3847.GLYMA11G35600.1	Eukaryotic translation initiation factor 2 subunit alpha homolog; Uncharacterized protein	0.553
	3847.GLYMA18G02820.1	Translation initiation factor 2 subunit 1; Uncharacterized protein	0.553
	3847.GLYMA01G41301.1	Uncharacterized protein	0.548
	3847.GLYMA09G29921.1	Uncharacterized protein	0.548
	3847.GLYMA11G04113.1	Dna repair endonuclease uvh1 isoform x1; Uncharacterized protein	0.548
	3847.GLYMA13G05880.1	Uncharacterized protein loc100811507; Uncharacterized protein	0.548
	3847.GLYMA16G34470.1	Dna polymerase epsilon subunit b isoform x2; DNA polymerase epsilon subunit; Participates in DNA repair and in chromosomal DNA replication	0.548
	3847.GLYMA19G03390.1	Uncharacterized protein loc100818397; Uncharacterized protein	0.548
	3847.GLYMA01G01431.1	Uncharacterized protein loc102661674 isoform x1; Uncharacterized protein	0.543
	3847.GLYMA09G34345.1	Uncharacterized protein loc100817091; Uncharacterized protein	0.543
	3847.GLYMA09G06760.2	Uncharacterized protein	0.542
	3847.GLYMA15G18047.1	Dna ligase 4 isoform x1; DNA ligase	0.542
	3847.GLYMA02G02080.2	Poly [ADP-ribose] polymerase	0.539
	3847.GLYMA10G02220.2	Poly [adp-ribose] polymerase 2/3/4; Poly [ADP-ribose] polymerase	0.539
	3847.GLYMA13G29225.1	Protein breast cancer susceptibility 1 homolog isoform x2; Uncharacterized protein	0.538
	3847.GLYMA15G09865.1	Protein breast cancer susceptibility 1 homolog isoform x2; Uncharacterized protein	0.538
	3847.GLYMA04G42660.1	Iaa-amino acid hydrolase ilr1-like 6; Uncharacterized protein	0.532
	3847.GLYMA06G12120.1	Iaa-amino acid hydrolase ilr1-like 6; Uncharacterized protein	0.532
	3847.GLYMA10G36050.2	Nac domain-containing protein 30 isoform x1; Uncharacterized protein	0.532
	3847.GLYMA03G31820.1	Poly [adp-ribose] polymerase 1; Poly [ADP-ribose] polymerase	0.512
	3847.GLYMA19G34580.1	Poly [adp-ribose] polymerase 1 isoform x1; Poly [ADP-ribose] polymerase	0.512
	3847.GLYMA02G40590.1	Nijmegen breakage syndrome 1 protein; Uncharacterized protein	0.505
	3847.GLYMA14G38900.4	Nijmegen breakage syndrome 1 protein; Uncharacterized protein	0.505
	3847.GLYMA04G36700.1	Retinoblastoma-related protein 1 isoform x1; Uncharacterized protein	0.487
	3847.GLYMA13G26170.1	Retinoblastoma-related protein 1; Uncharacterized protein	0.487
	3847.GLYMA15G36890.1	Retinoblastoma-related protein 1; Uncharacterized protein	0.487
	3847.GLYMA03G40191.1	Belongs to the histone H2A family	0.481
	3847.GLYMA19G42760.1	Uncharacterized protein loc100305465; Belongs to the histone H2A family	0.481
	3847.GLYMA02G44801.1	Uncharacterized protein	0.475
	3847.GLYMA07G35910.1	Uncharacterized protein	0.475
	3847.GLYMA14G03940.1	Uncharacterized protein	0.475
	3847.GLYMA20G08040.1	Uncharacterized protein	0.475
	3847.GLYMA01G45596.1	Dna repair and recombination protein rad54 and rad54-like protein; Uncharacterized protein	0.463
	3847.GLYMA05G25550.1	Atp-dependent dna helicase 2 subunit ku80 isoform x2; ATP-dependent DNA helicase 2 subunit KU80; Single-stranded DNA-dependent ATP-dependent helicase	0.44
	3847.GLYMA06G37600.1	Uncharacterized protein	0.44
	3847.GLYMA01G34370.1	Uncharacterized protein	0.44
	3847.GLYMA06G37470.1	Uncharacterized protein	0.44
	3847.GLYMA01G42400.1	Ubiquitin carboxyl-terminal hydrolase mindy-1/2; Uncharacterized protein	0.432
	3847.GLYMA0011S50.1	Uncharacterized protein	0.432
	3847.GLYMA04G43770.1	Uncharacterized protein	0.432
	3847.GLYMA08G18141.1	Uncharacterized protein	0.432
	3847.GLYMA11G02970.1	Ubiquitin carboxyl-terminal hydrolase mindy-1/2; Uncharacterized protein	0.432
	3847.GLYMA15G40820.4	Mitotic spindle assembly checkpoint protein mad2b; Uncharacterized protein	0.432
	3847.GLYMA03G42580.2	Protein main-like 1-like; Uncharacterized protein	0.432
	3847.GLYMA06G43890.3	Transcription factor voz1; Uncharacterized protein	0.403
	3847.GLYMA07G32374.2	Transcription factor voz1; Uncharacterized protein	0.403
	3847.GLYMA10G07940.3	Transcription factor voz1 isoform x1; Uncharacterized protein	0.403
	3847.GLYMA13G21720.2	Transcription factor voz1 isoform x1; Uncharacterized protein	0.403
	3847.GLYMA12G14030.3	Transcription factor voz1; Uncharacterized protein	0.403
	3847.GLYMA13G24170.1	Transcription factor voz1; Uncharacterized protein	0.403
	3847.GLYMA15G26343.1	Transcription factor voz1-like; Uncharacterized protein	0.403

## Sheet: GmSOG1b
	Input:
	GLYMA20G32690.2	Uncharacterized protein loc100787422; Uncharacterized protein (442 aa)
	Predicted Functional Partners:	Description	Score
	GLYMA10G43040.3	Serine/threonine-protein kinase atr isoform x1; Belongs to the PI3/PI4-kinase family	0.771
	GLYMA20G23920.1	Uncharacterized protein	0.771
	LOC547742	Wee1-like protein kinase; Uncharacterized protein	0.74
	GLYMA13G13020.1	Wee1-like protein kinase; Uncharacterized protein; Belongs to the protein kinase superfamily	0.74
	GLYMA04G35410.2	Uncharacterized protein	0.716
	GLYMA04G35511.1	Serine/threonine-protein kinase atm isoform x1; Belongs to the PI3/PI4-kinase family	0.716
	GLYMA06G19350.2	Uncharacterized protein	0.716
	GLYMA14G39480.2	Xeroderma pigmentosum group c-complementing protein; Uncharacterized protein	0.693
	GLYMA18G52510.1	Dna repair protein xrcc3 homolog; Uncharacterized protein	0.615
	GLYMA05G35990.1	Derlin-1 isoform X1; Derlin; May be involved in the degradation of misfolded endoplasmic reticulum (ER) luminal proteins	0.608
	GLYMA08G03630.1	Derlin-2/3; Derlin; May be involved in the degradation of misfolded endoplasmic reticulum (ER) luminal proteins	0.608
	GLYMA13G17530.1	DNA repair protein RAD51 homolog; Binds to single and double-stranded DNA and exhibits DNA-dependent ATPase activity. Unwinds duplex DNA. Component of the meiotic recombination pathway. Seems to play a role in mediating chromosome homology search, chromosome pairing and synapsis at early stages and probably chromosome crossing-over at later stages in meiosis. Probably is involved in the repair of…	0.608
	GLYMA17G04980.1	DNA repair protein RAD51 homolog; Binds to single and double-stranded DNA and exhibits DNA-dependent ATPase activity. Unwinds duplex DNA. Component of the meiotic recombination pathway. Seems to play a role in mediating chromosome homology search, chromosome pairing and synapsis at early stages and probably chromosome crossing-over at later stages in meiosis. Probably is involved in the repair of…	0.608
	GLYMA04G34303.1	Uncharacterized protein	0.605
	GLYMA20G15220.2	Uncharacterized protein loc100777798; Uncharacterized protein	0.605
	GLYMA06G02910.1	Protein decreased size exclusion limit 1; Uncharacterized protein	0.604
	GLYMA11G07840.1	Transcription initiation factor tfiih subunit 2; Uncharacterized protein	0.604
	GLYMA19G30920.2	Transcription initiation factor tfiih subunit 2; Uncharacterized protein	0.604
	GLYMA10G29730.1	Dna excision repair protein ercc-1 isoform x2; Uncharacterized protein	0.603
	GLYMA20G37571.1	Uncharacterized protein	0.603
	GLYMA02G39130.1	Protein damaged dna-binding 2 isoform x1; Uncharacterized protein	0.557
	GLYMA14G37230.1	Protein damaged dna-binding 2; Uncharacterized protein	0.557
	GLYMA07G05660.1	Nac domain-containing protein 43; Uncharacterized protein	0.556
	GLYMA08G09400.1	Dna polymerase eta isoform x2; Uncharacterized protein	0.556
	GLYMA10G44521.1	Uncharacterized protein	0.556
	GLYMA13G43623.1	Regulator of telomere elongation helicase 1 homolog; Uncharacterized protein	0.556
	SHAT1-5	Nac domain-containing protein 43-like; Uncharacterized protein	0.556
	GLYMA16G23360.1	Cell cycle checkpoint protein rad17; Uncharacterized protein	0.556
	GLYMA20G39280.2	Atp-dependent dna helicase 2 subunit ku70; Uncharacterized protein	0.556
	GLYMA13G27600.1	Uncharacterized protein loc100802618; Derlin; May be involved in the degradation of misfolded endoplasmic reticulum (ER) luminal proteins	0.555
	GLYMA15G11350.1	Derlin-2.2; Derlin; May be involved in the degradation of misfolded endoplasmic reticulum (ER) luminal proteins	0.555
	GLYMA02G41620.1	Uncharacterized protein	0.554
	GLYMA14G07330.1	Uncharacterized protein	0.554
	GLYMA03G39720.1	Dna polymerase zeta catalytic subunit isoform x1; DNA polymerase	0.553
	GLYMA11G35600.1	Eukaryotic translation initiation factor 2 subunit alpha homolog; Uncharacterized protein	0.553
	GLYMA18G02820.1	Translation initiation factor 2 subunit 1; Uncharacterized protein	0.553
	GLYMA01G41301.1	Uncharacterized protein	0.548
	GLYMA09G29921.1	Uncharacterized protein	0.548
	GLYMA11G04113.1	Dna repair endonuclease uvh1 isoform x1; Uncharacterized protein	0.548
	GLYMA13G05880.1	Uncharacterized protein loc100811507; Uncharacterized protein	0.548
	GLYMA16G34470.1	Dna polymerase epsilon subunit b isoform x2; DNA polymerase epsilon subunit; Participates in DNA repair and in chromosomal DNA replication	0.548
	GLYMA19G03390.1	Uncharacterized protein loc100818397; Uncharacterized protein	0.548
	GLYMA01G01431.1	Uncharacterized protein loc102661674 isoform x1; Uncharacterized protein	0.543
	GLYMA09G34345.1	Uncharacterized protein loc100817091; Uncharacterized protein	0.543
	GLYMA09G06760.2	Uncharacterized protein	0.542
	GLYMA15G18047.1	Dna ligase 4 isoform x1; DNA ligase	0.542
	GLYMA02G02080.2	Poly [ADP-ribose] polymerase	0.539
	GLYMA10G02220.2	Poly [adp-ribose] polymerase 2/3/4; Poly [ADP-ribose] polymerase	0.539
	GLYMA13G29225.1	Protein breast cancer susceptibility 1 homolog isoform x2; Uncharacterized protein	0.538
	GLYMA15G09865.1	Protein breast cancer susceptibility 1 homolog isoform x2; Uncharacterized protein	0.538
	GLYMA04G42660.1	Iaa-amino acid hydrolase ilr1-like 6; Uncharacterized protein	0.532
	GLYMA06G12120.1	Iaa-amino acid hydrolase ilr1-like 6; Uncharacterized protein	0.532
	GLYMA10G36050.2	Nac domain-containing protein 30 isoform x1; Uncharacterized protein	0.532
	GLYMA20G31551.2	Nac domain-containing protein 30; Uncharacterized protein	0.532
	GLYMA03G31820.1	Poly [adp-ribose] polymerase 1; Poly [ADP-ribose] polymerase	0.512
	GLYMA19G34580.1	Poly [adp-ribose] polymerase 1 isoform x1; Poly [ADP-ribose] polymerase	0.512
	GLYMA02G40590.1	Nijmegen breakage syndrome 1 protein; Uncharacterized protein	0.505
	GLYMA14G38900.4	Nijmegen breakage syndrome 1 protein; Uncharacterized protein	0.505
	GLYMA04G36700.1	Retinoblastoma-related protein 1 isoform x1; Uncharacterized protein	0.487
	GLYMA13G26170.1	Retinoblastoma-related protein 1; Uncharacterized protein	0.487
	GLYMA15G36890.1	Retinoblastoma-related protein 1; Uncharacterized protein	0.487
	GLYMA03G40191.1	Belongs to the histone H2A family	0.481
	GLYMA19G42760.1	Uncharacterized protein loc100305465; Belongs to the histone H2A family	0.481
	GLYMA02G44801.1	Uncharacterized protein	0.475
	GLYMA07G35910.1	Uncharacterized protein	0.475
	GLYMA14G03940.1	Uncharacterized protein	0.475
	GLYMA20G08040.1	Uncharacterized protein	0.475
	GLYMA01G45596.1	Dna repair and recombination protein rad54 and rad54-like protein; Uncharacterized protein	0.463
	GLYMA01G34370.1	Uncharacterized protein	0.44
	GLYMA05G25550.1	Atp-dependent dna helicase 2 subunit ku80 isoform x2; ATP-dependent DNA helicase 2 subunit KU80; Single-stranded DNA-dependent ATP-dependent helicase	0.44
	GLYMA06G37470.1	Uncharacterized protein	0.44
	GLYMA06G37600.1	Uncharacterized protein	0.44
	GLYMA0011S50.1	Uncharacterized protein	0.432
	GLYMA01G42400.1	Ubiquitin carboxyl-terminal hydrolase mindy-1/2; Uncharacterized protein	0.432
	GLYMA03G42580.2	Protein main-like 1-like; Uncharacterized protein	0.432
	GLYMA04G43770.1	Uncharacterized protein	0.432
	GLYMA08G18141.1	Uncharacterized protein	0.432
	GLYMA11G02970.1	Ubiquitin carboxyl-terminal hydrolase mindy-1/2; Uncharacterized protein	0.432
	GLYMA15G40820.4	Mitotic spindle assembly checkpoint protein mad2b; Uncharacterized protein	0.432
	GLYMA06G43890.3	Transcription factor voz1; Uncharacterized protein	0.403
	GLYMA07G32374.2	Transcription factor voz1; Uncharacterized protein	0.403
	GLYMA10G07940.3	Transcription factor voz1 isoform x1; Uncharacterized protein	0.403
	GLYMA12G14030.3	Transcription factor voz1; Uncharacterized protein	0.403
	GLYMA13G21720.2	Transcription factor voz1 isoform x1; Uncharacterized protein	0.403
	GLYMA13G24170.1	Transcription factor voz1; Uncharacterized protein	0.403
	GLYMA15G26343.1	Transcription factor voz1-like; Uncharacterized protein	0.403

## Sheet: GmSOG1c
	Input:
	GLYMA10G34730.2	Suppressor of gamma response 1; Uncharacterized protein (452 aa)
	Predicted Functional Partners:	Description	Score
	GLYMA10G43040.3	Serine/threonine-protein kinase atr isoform x1; Belongs to the PI3/PI4-kinase family	0.771
	GLYMA20G23920.1	Uncharacterized protein	0.771
	LOC547742	Wee1-like protein kinase; Uncharacterized protein	0.74
	GLYMA13G13020.1	Wee1-like protein kinase; Uncharacterized protein; Belongs to the protein kinase superfamily	0.74
	GLYMA04G35410.2	Uncharacterized protein	0.716
	GLYMA04G35511.1	Serine/threonine-protein kinase atm isoform x1; Belongs to the PI3/PI4-kinase family	0.716
	GLYMA06G19350.2	Uncharacterized protein	0.716
	GLYMA14G39480.2	Xeroderma pigmentosum group c-complementing protein; Uncharacterized protein	0.693
	GLYMA18G52510.1	Dna repair protein xrcc3 homolog; Uncharacterized protein	0.615
	GLYMA05G35990.1	Derlin-1 isoform X1; Derlin; May be involved in the degradation of misfolded endoplasmic reticulum (ER) luminal proteins	0.608
	GLYMA08G03630.1	Derlin-2/3; Derlin; May be involved in the degradation of misfolded endoplasmic reticulum (ER) luminal proteins	0.608
	GLYMA13G17530.1	DNA repair protein RAD51 homolog; Binds to single and double-stranded DNA and exhibits DNA-dependent ATPase activity. Unwinds duplex DNA. Component of the meiotic recombination pathway. Seems to play a role in mediating chromosome homology search, chromosome pairing and synapsis at early stages and probably chromosome crossing-over at later stages in meiosis. Probably is involved in the repair of…	0.608
	GLYMA17G04980.1	DNA repair protein RAD51 homolog; Binds to single and double-stranded DNA and exhibits DNA-dependent ATPase activity. Unwinds duplex DNA. Component of the meiotic recombination pathway. Seems to play a role in mediating chromosome homology search, chromosome pairing and synapsis at early stages and probably chromosome crossing-over at later stages in meiosis. Probably is involved in the repair of…	0.608
	GLYMA04G34303.1	Uncharacterized protein	0.605
	GLYMA20G15220.2	Uncharacterized protein loc100777798; Uncharacterized protein	0.605
	GLYMA06G02910.1	Protein decreased size exclusion limit 1; Uncharacterized protein	0.604
	GLYMA11G07840.1	Transcription initiation factor tfiih subunit 2; Uncharacterized protein	0.604
	GLYMA19G30920.2	Transcription initiation factor tfiih subunit 2; Uncharacterized protein	0.604
	GLYMA10G29730.1	Dna excision repair protein ercc-1 isoform x2; Uncharacterized protein	0.603
	GLYMA20G37571.1	Uncharacterized protein	0.603
	GLYMA02G39130.1	Protein damaged dna-binding 2 isoform x1; Uncharacterized protein	0.557
	GLYMA14G37230.1	Protein damaged dna-binding 2; Uncharacterized protein	0.557
	GLYMA07G05660.1	Nac domain-containing protein 43; Uncharacterized protein	0.556
	GLYMA08G09400.1	Dna polymerase eta isoform x2; Uncharacterized protein	0.556
	GLYMA10G44521.1	Uncharacterized protein	0.556
	GLYMA13G43623.1	Regulator of telomere elongation helicase 1 homolog; Uncharacterized protein	0.556
	SHAT1-5	Nac domain-containing protein 43-like; Uncharacterized protein	0.556
	GLYMA16G23360.1	Cell cycle checkpoint protein rad17; Uncharacterized protein	0.556
	GLYMA20G39280.2	Atp-dependent dna helicase 2 subunit ku70; Uncharacterized protein	0.556
	GLYMA13G27600.1	Uncharacterized protein loc100802618; Derlin; May be involved in the degradation of misfolded endoplasmic reticulum (ER) luminal proteins	0.555
	GLYMA15G11350.1	Derlin-2.2; Derlin; May be involved in the degradation of misfolded endoplasmic reticulum (ER) luminal proteins	0.555
	GLYMA02G41620.1	Uncharacterized protein	0.554
	GLYMA14G07330.1	Uncharacterized protein	0.554
	GLYMA03G39720.1	Dna polymerase zeta catalytic subunit isoform x1; DNA polymerase	0.553
	GLYMA11G35600.1	Eukaryotic translation initiation factor 2 subunit alpha homolog; Uncharacterized protein	0.553
	GLYMA18G02820.1	Translation initiation factor 2 subunit 1; Uncharacterized protein	0.553
	GLYMA01G41301.1	Uncharacterized protein	0.548
	GLYMA09G29921.1	Uncharacterized protein	0.548
	GLYMA11G04113.1	Dna repair endonuclease uvh1 isoform x1; Uncharacterized protein	0.548
	GLYMA13G05880.1	Uncharacterized protein loc100811507; Uncharacterized protein	0.548
	GLYMA16G34470.1	Dna polymerase epsilon subunit b isoform x2; DNA polymerase epsilon subunit; Participates in DNA repair and in chromosomal DNA replication	0.548
	GLYMA19G03390.1	Uncharacterized protein loc100818397; Uncharacterized protein	0.548
	GLYMA01G01431.1	Uncharacterized protein loc102661674 isoform x1; Uncharacterized protein	0.543
	GLYMA09G34345.1	Uncharacterized protein loc100817091; Uncharacterized protein	0.543
	GLYMA09G06760.2	Uncharacterized protein	0.542
	GLYMA15G18047.1	Dna ligase 4 isoform x1; DNA ligase	0.542
	GLYMA02G02080.2	Poly [ADP-ribose] polymerase	0.539
	GLYMA10G02220.2	Poly [adp-ribose] polymerase 2/3/4; Poly [ADP-ribose] polymerase	0.539
	GLYMA13G29225.1	Protein breast cancer susceptibility 1 homolog isoform x2; Uncharacterized protein	0.538
	GLYMA15G09865.1	Protein breast cancer susceptibility 1 homolog isoform x2; Uncharacterized protein	0.538
	GLYMA04G42660.1	Iaa-amino acid hydrolase ilr1-like 6; Uncharacterized protein	0.532
	GLYMA06G12120.1	Iaa-amino acid hydrolase ilr1-like 6; Uncharacterized protein	0.532
	GLYMA10G36050.2	Nac domain-containing protein 30 isoform x1; Uncharacterized protein	0.532
	GLYMA20G31551.2	Nac domain-containing protein 30; Uncharacterized protein	0.532
	GLYMA03G31820.1	Poly [adp-ribose] polymerase 1; Poly [ADP-ribose] polymerase	0.512
	GLYMA19G34580.1	Poly [adp-ribose] polymerase 1 isoform x1; Poly [ADP-ribose] polymerase	0.512
	GLYMA02G40590.1	Nijmegen breakage syndrome 1 protein; Uncharacterized protein	0.505
	GLYMA14G38900.4	Nijmegen breakage syndrome 1 protein; Uncharacterized protein	0.505
	GLYMA04G36700.1	Retinoblastoma-related protein 1 isoform x1; Uncharacterized protein	0.487
	GLYMA13G26170.1	Retinoblastoma-related protein 1; Uncharacterized protein	0.487
	GLYMA15G36890.1	Retinoblastoma-related protein 1; Uncharacterized protein	0.487
	GLYMA03G40191.1	Belongs to the histone H2A family	0.481
	GLYMA19G42760.1	Uncharacterized protein loc100305465; Belongs to the histone H2A family	0.481
	GLYMA02G44801.1	Uncharacterized protein	0.475
	GLYMA07G35910.1	Uncharacterized protein	0.475
	GLYMA14G03940.1	Uncharacterized protein	0.475
	GLYMA20G08040.1	Uncharacterized protein	0.475
	GLYMA01G45596.1	Dna repair and recombination protein rad54 and rad54-like protein; Uncharacterized protein	0.463
	GLYMA01G34370.1	Uncharacterized protein	0.44
	GLYMA05G25550.1	Atp-dependent dna helicase 2 subunit ku80 isoform x2; ATP-dependent DNA helicase 2 subunit KU80; Single-stranded DNA-dependent ATP-dependent helicase	0.44
	GLYMA06G37470.1	Uncharacterized protein	0.44
	GLYMA06G37600.1	Uncharacterized protein	0.44
	GLYMA0011S50.1	Uncharacterized protein	0.432
	GLYMA01G42400.1	Ubiquitin carboxyl-terminal hydrolase mindy-1/2; Uncharacterized protein	0.432
	GLYMA03G42580.2	Protein main-like 1-like; Uncharacterized protein	0.432
	GLYMA04G43770.1	Uncharacterized protein	0.432
	GLYMA08G18141.1	Uncharacterized protein	0.432
	GLYMA11G02970.1	Ubiquitin carboxyl-terminal hydrolase mindy-1/2; Uncharacterized protein	0.432
	GLYMA15G40820.4	Mitotic spindle assembly checkpoint protein mad2b; Uncharacterized protein	0.432
	GLYMA06G43890.3	Transcription factor voz1; Uncharacterized protein	0.403
	GLYMA07G32374.2	Transcription factor voz1; Uncharacterized protein	0.403
	GLYMA10G07940.3	Transcription factor voz1 isoform x1; Uncharacterized protein	0.403
	GLYMA12G14030.3	Transcription factor voz1; Uncharacterized protein	0.403
	GLYMA13G21720.2	Transcription factor voz1 isoform x1; Uncharacterized protein	0.403
	GLYMA13G24170.1	Transcription factor voz1; Uncharacterized protein	0.403
	GLYMA15G26343.1	Transcription factor voz1-like; Uncharacterized protein	0.403

## Sheet: GmSOG1d
	Input:		Score
	GLYMA01G22510.1	Suppressor of gamma response 1; Uncharacterized protein (426 aa)
	Predicted Functional Partners:	Description
	GLYMA10G43040.3	Serine/threonine-protein kinase atr isoform x1; Belongs to the PI3/PI4-kinase family	0.771
	GLYMA20G23920.1	Uncharacterized protein	0.771
	LOC547742	Wee1-like protein kinase; Uncharacterized protein	0.74
	GLYMA13G13020.1	Wee1-like protein kinase; Uncharacterized protein; Belongs to the protein kinase superfamily	0.74
	GLYMA04G35410.2	Uncharacterized protein	0.716
	GLYMA04G35511.1	Serine/threonine-protein kinase atm isoform x1; Belongs to the PI3/PI4-kinase family	0.716
	GLYMA06G19350.2	Uncharacterized protein	0.716
	GLYMA14G39480.2	Xeroderma pigmentosum group c-complementing protein; Uncharacterized protein	0.693
	GLYMA18G52510.1	Dna repair protein xrcc3 homolog; Uncharacterized protein	0.615
	GLYMA05G35990.1	Derlin-1 isoform X1; Derlin; May be involved in the degradation of misfolded endoplasmic reticulum (ER) luminal proteins	0.608
	GLYMA08G03630.1	Derlin-2/3; Derlin; May be involved in the degradation of misfolded endoplasmic reticulum (ER) luminal proteins	0.608
	GLYMA13G17530.1	DNA repair protein RAD51 homolog; Binds to single and double-stranded DNA and exhibits DNA-dependent ATPase activity. Unwinds duplex DNA. Component of the meiotic recombination pathway. Seems to play a role in mediating chromosome homology search, chromosome pairing and synapsis at early stages and probably chromosome crossing-over at later stages in meiosis. Probably is involved in the repair of…	0.608
	GLYMA17G04980.1	DNA repair protein RAD51 homolog; Binds to single and double-stranded DNA and exhibits DNA-dependent ATPase activity. Unwinds duplex DNA. Component of the meiotic recombination pathway. Seems to play a role in mediating chromosome homology search, chromosome pairing and synapsis at early stages and probably chromosome crossing-over at later stages in meiosis. Probably is involved in the repair of…	0.608
	GLYMA04G34303.1	Uncharacterized protein	0.605
	GLYMA20G15220.2	Uncharacterized protein loc100777798; Uncharacterized protein	0.605
	GLYMA06G02910.1	Protein decreased size exclusion limit 1; Uncharacterized protein	0.604
	GLYMA11G07840.1	Transcription initiation factor tfiih subunit 2; Uncharacterized protein	0.604
	GLYMA19G30920.2	Transcription initiation factor tfiih subunit 2; Uncharacterized protein	0.604
	GLYMA10G29730.1	Dna excision repair protein ercc-1 isoform x2; Uncharacterized protein	0.603
	GLYMA20G37571.1	Uncharacterized protein	0.603
	GLYMA02G39130.1	Protein damaged dna-binding 2 isoform x1; Uncharacterized protein	0.557
	GLYMA14G37230.1	Protein damaged dna-binding 2; Uncharacterized protein	0.557
	GLYMA08G09400.1	Dna polymerase eta isoform x2; Uncharacterized protein	0.556
	GLYMA10G44521.1	Uncharacterized protein	0.556
	GLYMA13G43623.1	Regulator of telomere elongation helicase 1 homolog; Uncharacterized protein	0.556
	GLYMA16G23360.1	Cell cycle checkpoint protein rad17; Uncharacterized protein	0.556
	GLYMA20G39280.2	Atp-dependent dna helicase 2 subunit ku70; Uncharacterized protein	0.556
	GLYMA13G27600.1	Uncharacterized protein loc100802618; Derlin; May be involved in the degradation of misfolded endoplasmic reticulum (ER) luminal proteins	0.555
	GLYMA15G11350.1	Derlin-2.2; Derlin; May be involved in the degradation of misfolded endoplasmic reticulum (ER) luminal proteins	0.555
	GLYMA02G41620.1	Uncharacterized protein	0.554
	GLYMA14G07330.1	Uncharacterized protein	0.554
	GLYMA03G39720.1	Dna polymerase zeta catalytic subunit isoform x1; DNA polymerase	0.553
	GLYMA11G35600.1	Eukaryotic translation initiation factor 2 subunit alpha homolog; Uncharacterized protein	0.553
	GLYMA18G02820.1	Translation initiation factor 2 subunit 1; Uncharacterized protein	0.553
	GLYMA01G41301.1	Uncharacterized protein	0.548
	GLYMA09G29921.1	Uncharacterized protein	0.548
	GLYMA11G04113.1	Dna repair endonuclease uvh1 isoform x1; Uncharacterized protein	0.548
	GLYMA13G05880.1	Uncharacterized protein loc100811507; Uncharacterized protein	0.548
	GLYMA16G34470.1	Dna polymerase epsilon subunit b isoform x2; DNA polymerase epsilon subunit; Participates in DNA repair and in chromosomal DNA replication	0.548
	GLYMA19G03390.1	Uncharacterized protein loc100818397; Uncharacterized protein	0.548
	GLYMA01G01431.1	Uncharacterized protein loc102661674 isoform x1; Uncharacterized protein	0.543
	GLYMA09G34345.1	Uncharacterized protein loc100817091; Uncharacterized protein	0.543
	GLYMA09G06760.2	Uncharacterized protein	0.542
	GLYMA15G18047.1	Dna ligase 4 isoform x1; DNA ligase	0.542
	GLYMA02G02080.2	Poly [ADP-ribose] polymerase	0.539
	GLYMA10G02220.2	Poly [adp-ribose] polymerase 2/3/4; Poly [ADP-ribose] polymerase	0.539
	GLYMA13G29225.1	Protein breast cancer susceptibility 1 homolog isoform x2; Uncharacterized protein	0.538
	GLYMA15G09865.1	Protein breast cancer susceptibility 1 homolog isoform x2; Uncharacterized protein	0.538
	GLYMA04G42660.1	Iaa-amino acid hydrolase ilr1-like 6; Uncharacterized protein	0.532
	GLYMA06G12120.1	Iaa-amino acid hydrolase ilr1-like 6; Uncharacterized protein	0.532
	GLYMA10G36050.2	Nac domain-containing protein 30 isoform x1; Uncharacterized protein	0.532
	GLYMA20G31551.2	Nac domain-containing protein 30; Uncharacterized protein	0.532
	GLYMA03G31820.1	Poly [adp-ribose] polymerase 1; Poly [ADP-ribose] polymerase	0.512
	GLYMA19G34580.1	Poly [adp-ribose] polymerase 1 isoform x1; Poly [ADP-ribose] polymerase	0.512
	GLYMA02G40590.1	Nijmegen breakage syndrome 1 protein; Uncharacterized protein	0.505
	GLYMA14G38900.4	Nijmegen breakage syndrome 1 protein; Uncharacterized protein	0.505
	GLYMA04G36700.1	Retinoblastoma-related protein 1 isoform x1; Uncharacterized protein	0.487
	GLYMA13G26170.1	Retinoblastoma-related protein 1; Uncharacterized protein	0.487
	GLYMA15G36890.1	Retinoblastoma-related protein 1; Uncharacterized protein	0.487
	GLYMA03G40191.1	Belongs to the histone H2A family	0.481
	GLYMA19G42760.1	Uncharacterized protein loc100305465; Belongs to the histone H2A family	0.481
	GLYMA02G44801.1	Uncharacterized protein	0.475
	GLYMA07G35910.1	Uncharacterized protein	0.475
	GLYMA14G03940.1	Uncharacterized protein	0.475
	GLYMA20G08040.1	Uncharacterized protein	0.475
	GLYMA01G45596.1	Dna repair and recombination protein rad54 and rad54-like protein; Uncharacterized protein	0.463
	GLYMA01G34370.1	Uncharacterized protein	0.44
	GLYMA05G25550.1	Atp-dependent dna helicase 2 subunit ku80 isoform x2; ATP-dependent DNA helicase 2 subunit KU80; Single-stranded DNA-dependent ATP-dependent helicase	0.44
	GLYMA06G37470.1	Uncharacterized protein	0.44
	GLYMA06G37600.1	Uncharacterized protein	0.44
	GLYMA0011S50.1	Uncharacterized protein	0.432
	GLYMA01G42400.1	Ubiquitin carboxyl-terminal hydrolase mindy-1/2; Uncharacterized protein	0.432
	GLYMA03G42580.2	Protein main-like 1-like; Uncharacterized protein	0.432
	GLYMA04G43770.1	Uncharacterized protein	0.432
	GLYMA08G18141.1	Uncharacterized protein	0.432
	GLYMA11G02970.1	Ubiquitin carboxyl-terminal hydrolase mindy-1/2; Uncharacterized protein	0.432
	GLYMA15G40820.4	Mitotic spindle assembly checkpoint protein mad2b; Uncharacterized protein	0.432
	GLYMA06G43890.3	Transcription factor voz1; Uncharacterized protein	0.403
	GLYMA07G32374.2	Transcription factor voz1; Uncharacterized protein	0.403
	GLYMA10G07940.3	Transcription factor voz1 isoform x1; Uncharacterized protein	0.403
	GLYMA12G14030.3	Transcription factor voz1; Uncharacterized protein	0.403
	GLYMA13G21720.2	Transcription factor voz1 isoform x1; Uncharacterized protein	0.403
	GLYMA13G24170.1	Transcription factor voz1; Uncharacterized protein	0.403
	GLYMA15G26343.1	Transcription factor voz1-like; Uncharacterized protein	0.403

## Sheet: PtSOG1a
	Input:
	NAC155	Suppressor of gamma response 1; NAC domain protein, IPR003441 [source:UniProtKB/TrEMBL;Acc:B9HIY7_POPTR] (428 aa)
	Predicted Functional Partners:	Description	score
	POPTR_0004s18540.1	Serine/threonine-protein kinase atr isoform x1; Belongs to the PI3/PI4-kinase family	0.829
	Wee1-2	Putative uncharacterized protein Wee1-2 [source:UniProtKB/TrEMBL;Acc:B9I9U2_POPTR]; Belongs to the protein kinase superfamily	0.71
	POPTR_0002s20940.1	annotation not available	0.71
	POPTR_0006s15780.1	Derlin-2/3; Derlin; May be involved in the degradation of misfolded endoplasmic reticulum (ER) luminal proteins	0.697
	POPTR_0006s13750.1	DNA repair protein RAD51 homolog; Binds to single and double-stranded DNA and exhibits DNA-dependent ATPase activity. Unwinds duplex DNA. Component of the meiotic recombination pathway. Seems to play a role in mediating chromosome homology search, chromosome pairing and synapsis at early stages and probably chromosome crossing-over at later stages in meiosis. Probably is involved in the repair of…	0.696
	POPTR_0004s08580.1	Uncharacterized protein	0.681
	POPTR_0004s11240.1	Transcription initiation factor tfiih subunit 2; Basic transcription factor 2 family protein	0.679
	POPTR_0005s03890.1	Uncharacterized protein	0.678
	POPTR_0015s08790.1	Serine/threonine-protein kinase atm isoform x1; Belongs to the PI3/PI4-kinase family	0.677
	POPTR_0015s08770.1	Uncharacterized protein	0.677
	POPTR_0015s08780.1	annotation not available	0.677
	POPTR_0015s08800.1	annotation not available	0.677
	POPTR_0001s25810.1	Protein damaged dna-binding 2; Uncharacterized protein	0.642
	POPTR_0018s10090.1	Dna repair protein xrcc3 homolog; Uncharacterized protein	0.642
	POPTR_0009s00720.1	Protein decreased size exclusion limit 1 isoform x1; Uncharacterized protein	0.619
	POPTR_0012s03640.1	DNA polymerase epsilon subunit; Participates in DNA repair and in chromosomal DNA replication	0.619
	POPTR_0012s08300.1	Serine/threonine-protein kinase atm; Uncharacterized protein	0.619
	RBL901	Retinoblastoma-related protein isoform x1; Retinoblastoma-related protein; Regulator of biological processes that recruits a histone deacetylase to control gene transcription. May play a role in the entry into mitosis, negatively regulating the cell proliferation. Formation of stable complexes with geminiviridae replication-associated proteins may create a cellular environment which favors viral …	0.619
	POPTR_0018s13870.1	DNA ligase	0.618
	POPTR_0001s36840.1	Protein breast cancer susceptibility 1 homolog; BRCT domain-containing family protein	0.614
	E2Fc	E2F transcription factor-2 family protein; Transcription factor E2F [source:UniProtKB/TrEMBL;Acc:B9GQW1_POPTR]	0.613
	POPTR_0011s00470.1	Nuclear transport factor 2b; Uncharacterized protein	0.609
	POPTR_0002s04220.1	Poly [adp-ribose] polymerase 1; Poly [ADP-ribose] polymerase	0.606
	POPTR_0005s11310.1	Cell cycle checkpoint protein rad17; Uncharacterized protein	0.603
	POPTR_0011s10840.1	annotation not available	0.603
	POPTR_0011s10870.1	Atp-dependent dna helicase 2 subunit ku70 isoform x1; Ku70-like family protein	0.603
	POPTR_0003s15220.1	Uncharacterized protein	0.602
	POPTR_0015s12710.1	Nijmegen breakage syndrome 1 protein; Uncharacterized protein	0.602
	POPTR_0008s05780.1	Uncharacterized protein	0.596
	POPTR_0010s20940.1	Predicted protein, mRNA [source:RefSeq DNA_predicted;Acc:XM_002316240.1]	0.596
	POPTR_0001s28220.2	Uncharacterized protein	0.595
	POPTR_0006s03670.1	Uncharacterized protein	0.595
	POPTR_0010s07550.1	Dna mismatch repair protein msh1, mitochondrial isoform x1; Chloroplast mutator family protein	0.595
	POPTR_0008s07250.1	Eukaryotic translation initiation factor 2 subunit alpha homolog; Uncharacterized protein	0.594
	POPTR_0010s19230.1	Eukaryotic translation initiation factor 2 subunit alpha homolog; Uncharacterized protein	0.594
	POPTR_0013s02320.1	DNA polymerase	0.594
	POPTR_0001s15040.1	Dna repair endonuclease uvh1 isoform x1; Uncharacterized protein	0.588
	POPTR_0004s12410.1	Uncharacterized protein loc7463052 isoform x1; Uncharacterized protein	0.588
	POPTR_0017s12590.1	Uncharacterized protein loc7484558; Uncharacterized protein	0.588
	POPTR_0003s03170.1	annotation not available	0.588
	POPTR_0004s19660.1	Low quality protein: dna polymerase epsilon catalytic subunit a; DNA-directed DNA polymerase epsilon catalytic subunit family protein	0.587
	POPTR_0002s14910.1	annotation not available	0.585
	POPTR_0014s06530.1	ATP-dependent DNA helicase 2 subunit KU80; Single-stranded DNA-dependent ATP-dependent helicase	0.585
	POPTR_0001s43000.1	Mitotic spindle assembly checkpoint protein mad2b; Mitotic spindle checkpoint family protein	0.58
	POPTR_0014s12280.1	annotation not available	0.572
	POPTR_0014s12290.1	annotation not available	0.572
	POPTR_0021s01020.1	Derlin-2.2; May be involved in the degradation of misfolded endoplasmic reticulum (ER) luminal proteins	0.568
	Derlin-2.2	Derlin-2.2; Derlin; May be involved in the degradation of misfolded endoplasmic reticulum (ER) luminal proteins	0.568
	POPTR_1770s00200.1	annotation not available	0.568
	POPTR_0004s05030.1	Transcription factor voz1 isoform x1; Uncharacterized protein	0.554
	POPTR_0011s05890.1	Transcription factor voz1 isoform x1; Uncharacterized protein	0.554
	POPTR_0013s12690.1	Transcription factor voz1; Uncharacterized protein	0.554
	POPTR_0019s12260.1	Transcription factor voz1; Uncharacterized protein	0.554
	MYB211	MYB transcription factor R3 type family protein; Predicted protein [source:UniProtKB/TrEMBL;Acc:B9HBL8_POPTR]	0.537
	POPTR_0001s18050.1	Regulator of telomere elongation helicase 1 homolog isoform x1; Helicase-related family protein	0.536
	POPTR_0003s05440.1	Helicase-related family protein	0.536
	DEL2	Transcription factor family protein; Repressor, antagonist of e2f-dp complex [source:UniProtKB/TrEMBL;Acc:B9I349_POPTR]	0.531
	DEL1	E2F transcription factor-like E2FE; Uncharacterized protein; Repressor, antagonist of e2f-dp complex [source:UniProtKB/TrEMBL;Acc:B9IEL2_POPTR]	0.531
	POPTR_0003s09750.1	Uncharacterized protein	0.53
	POPTR_0001s01710.1	Uncharacterized protein loc18094104; Predicted protein, mRNA [source:RefSeq DNA_predicted;Acc:XM_002335875.1]	0.53
	POPTR_0001s01720.1	annotation not available	0.53
	POPTR_0001s08530.1	annotation not available	0.497
	POPTR_0003s11980.1	annotation not available	0.497
	POPTR_0001s08520.1	annotation not available	0.497
	POPTR_0003s11970.1	annotation not available	0.497
	POPTR_0002s08290.1	Uncharacterized protein; Iaa-amino acid hydrolase 9 (ILL9), mRNA [source:RefSeq DNA_predicted;Acc:XM_002302195.1]	0.483
	ILL8	Uncharacterized protein; Iaa-amino acid hydrolase 8 [source:UniProtKB/TrEMBL;Acc:B9H7F8_POPTR]	0.483
	POPTR_0002s08300.1	annotation not available	0.483
	POPTR_0004s14870.1	Uncharacterized protein; Homolog of RAD54	0.481
	POPTR_0004s09890.1	Uncharacterized protein loc7477425; Putative uncharacterized protein [source:UniProtKB/TrEMBL;Acc:A9P9V3_POPTR]	0.472
	POPTR_0005s15650.2	Uncharacterized protein loc18099495; Uncharacterized protein	0.472
	ERF68	Uncharacterized protein; AP2/ERF domain-containing transcription factor [source:UniProtKB/TrEMBL;Acc:B9N4Y0_POPTR]	0.471
	ERF69	Uncharacterized protein; AP2/ERF domain-containing transcription factor [source:UniProtKB/TrEMBL;Acc:B9HS08_POPTR]	0.471
	POPTR_0270s00200.1	annotation not available	0.471
	MYB160	Myb family transcription factor family protein; Predicted protein [source:UniProtKB/TrEMBL;Acc:B9H921_POPTR]	0.451
	MYB222	Transcription factor myb3r-1 isoform x1; Predicted protein [source:UniProtKB/TrEMBL;Acc:B9IKM4_POPTR]	0.451
	PtrTrxh3	Thioredoxin h [source:UniProtKB/TrEMBL;Acc:A9PA11_POPTR]; Belongs to the thioredoxin family	0.436
	POPTR_0016s14570.1	Thioredoxin h-type; Belongs to the thioredoxin family	0.436
	POPTR_0004s04510.1	Protein smg7l isoform x2; Uncharacterized protein	0.424
	POPTR_0009s09740.1	DNA repair protein REV1; Deoxycytidyl transferase involved in DNA repair. Transfers a dCMP residue from dCTP to the 3'-end of a DNA primer in a template-dependent reaction. May assist in the first step in the bypass of abasic lesions by the insertion of a nucleotide opposite the lesion. Required for normal induction of mutations by physical and chemical agents	0.424
	POPTR_0011s05360.1	Protein smg7l isoform x1; Uncharacterized protein	0.424
	POPTR_0017s10670.1	5'-3' exonuclease family protein	0.414

## Sheet: PtSOG1b
	Your Input:
	NAC153	Suppressor of gamma response 1 isoform x1; NAC domain protein, IPR003441 [source:UniProtKB/TrEMBL;Acc:B9HWM0_POPTR] (423 aa)
	Predicted Functional Partners:	Description	Score
	NAC152	Nac domain-containing protein 71; NAC domain protein, IPR003441 [source:UniProtKB/TrEMBL;Acc:B9I749_POPTR]	0.885
	POPTR_0004s18540,1	Serine/threonine-protein kinase atr isoform x1; Belongs to the PI3/PI4-kinase family	0.829
	POPTR_0002s20940,1	annotation not available	0.71
	Wee1-2	Putative uncharacterized protein Wee1-2 [source:UniProtKB/TrEMBL;Acc:B9I9U2_POPTR]; Belongs to the protein kinase superfamily	0.71
	POPTR_0006s15780,1	Derlin-2/3; Derlin; May be involved in the degradation of misfolded endoplasmic reticulum (ER) luminal proteins	0.697
	POPTR_0006s13750,1	DNA repair protein RAD51 homolog; Binds to single and double-stranded DNA and exhibits DNA-dependent ATPase activity, Unwinds duplex DNA, Component of the meiotic recombination pathway, Seems to play a role in mediating chromosome homology search, chromosome pairing and synapsis at early stages and probably chromosome crossing-over at later stages in meiosis, Probably is involved in the repair of…	0.696
	POPTR_0004s08580,1	Uncharacterized protein	0.681
	POPTR_0004s11240,1	Transcription initiation factor tfiih subunit 2; Basic transcription factor 2 family protein	0.679
	POPTR_0005s03890,1	Uncharacterized protein	0.678
	POPTR_0015s08770,1	Uncharacterized protein	0.677
	POPTR_0015s08780,1	annotation not available	0.677
	POPTR_0015s08790,1	Serine/threonine-protein kinase atm isoform x1; Belongs to the PI3/PI4-kinase family	0.677
	POPTR_0015s08800,1	annotation not available	0.677
	POPTR_0001s25810,1	Protein damaged dna-binding 2; Uncharacterized protein	0.642
	POPTR_0018s10090,1	Dna repair protein xrcc3 homolog; Uncharacterized protein	0.642
	RBL901	Retinoblastoma-related protein isoform x1; Retinoblastoma-related protein; Regulator of biological processes that recruits a histone deacetylase to control gene transcription, May play a role in the entry into mitosis, negatively regulating the cell proliferation, Formation of stable complexes with geminiviridae replication-associated proteins may create a cellular environment which favors viral …	0.619
	POPTR_0009s00720,1	Protein decreased size exclusion limit 1 isoform x1; Uncharacterized protein	0.619
	POPTR_0012s03640,1	DNA polymerase epsilon subunit; Participates in DNA repair and in chromosomal DNA replication	0.619
	POPTR_0012s08300,1	Serine/threonine-protein kinase atm; Uncharacterized protein	0.619
	POPTR_0018s13870,1	DNA ligase	0.618
	POPTR_0001s36840,1	Protein breast cancer susceptibility 1 homolog; BRCT domain-containing family protein	0.614
	E2Fc	E2F transcription factor-2 family protein; Transcription factor E2F [source:UniProtKB/TrEMBL;Acc:B9GQW1_POPTR]	0.613
	POPTR_0011s00470,1	Nuclear transport factor 2b; Uncharacterized protein	0.609
	POPTR_0002s04220,1	Poly [adp-ribose] polymerase 1; Poly [ADP-ribose] polymerase	0.606
	POPTR_0005s11310,1	Cell cycle checkpoint protein rad17; Uncharacterized protein	0.603
	POPTR_0011s10840,1	annotation not available	0.603
	POPTR_0011s10870,1	Atp-dependent dna helicase 2 subunit ku70 isoform x1; Ku70-like family protein	0.603
	POPTR_0003s15220,1	Uncharacterized protein	0.602
	POPTR_0015s12710,1	Nijmegen breakage syndrome 1 protein; Uncharacterized protein	0.602
	POPTR_0008s05780,1	Uncharacterized protein	0.596
	POPTR_0010s20940,1	Predicted protein, mRNA [source:RefSeq DNA_predicted;Acc:XM_002316240,1]	0.596
	POPTR_0001s28220,2	Uncharacterized protein	0.595
	POPTR_0006s03670,1	Uncharacterized protein	0.595
	POPTR_0010s07550,1	Dna mismatch repair protein msh1, mitochondrial isoform x1; Chloroplast mutator family protein	0.595
	POPTR_0008s07250,1	Eukaryotic translation initiation factor 2 subunit alpha homolog; Uncharacterized protein	0.594
	POPTR_0010s19230,1	Eukaryotic translation initiation factor 2 subunit alpha homolog; Uncharacterized protein	0.594
	POPTR_0013s02320,1	DNA polymerase	0.594
	POPTR_0001s15040,1	Dna repair endonuclease uvh1 isoform x1; Uncharacterized protein	0.588
	POPTR_0003s03170,1	annotation not available	0.588
	POPTR_0004s12410,1	Uncharacterized protein loc7463052 isoform x1; Uncharacterized protein	0.588
	POPTR_0017s12590,1	Uncharacterized protein loc7484558; Uncharacterized protein	0.588
	POPTR_0004s19660,1	Low quality protein: dna polymerase epsilon catalytic subunit a; DNA-directed DNA polymerase epsilon catalytic subunit family protein	0.587
	POPTR_0002s14910,1	annotation not available	0.585
	POPTR_0014s06530,1	ATP-dependent DNA helicase 2 subunit KU80; Single-stranded DNA-dependent ATP-dependent helicase	0.585
	POPTR_0001s43000,1	Mitotic spindle assembly checkpoint protein mad2b; Mitotic spindle checkpoint family protein	0.58
	POPTR_0014s12280,1	annotation not available	0.572
	POPTR_0014s12290,1	annotation not available	0.572
	Derlin-2,2	Derlin-2,2; Derlin; May be involved in the degradation of misfolded endoplasmic reticulum (ER) luminal proteins	0.568
	POPTR_0021s01020,1	Derlin-2,2; May be involved in the degradation of misfolded endoplasmic reticulum (ER) luminal proteins	0.568
	POPTR_1770s00200,1	annotation not available	0.568
	POPTR_0004s05030,1	Transcription factor voz1 isoform x1; Uncharacterized protein	0.554
	POPTR_0011s05890,1	Transcription factor voz1 isoform x1; Uncharacterized protein	0.554
	POPTR_0013s12690,1	Transcription factor voz1; Uncharacterized protein	0.554
	POPTR_0019s12260,1	Transcription factor voz1; Uncharacterized protein	0.554
	MYB211	MYB transcription factor R3 type family protein; Predicted protein [source:UniProtKB/TrEMBL;Acc:B9HBL8_POPTR]	0.537
	POPTR_0001s18050,1	Regulator of telomere elongation helicase 1 homolog isoform x1; Helicase-related family protein	0.536
	POPTR_0003s05440,1	Helicase-related family protein	0.536
	DEL2	Transcription factor family protein; Repressor, antagonist of e2f-dp complex [source:UniProtKB/TrEMBL;Acc:B9I349_POPTR]	0.531
	DEL1	E2F transcription factor-like E2FE; Uncharacterized protein; Repressor, antagonist of e2f-dp complex [source:UniProtKB/TrEMBL;Acc:B9IEL2_POPTR]	0.531
	POPTR_0001s01710,1	Uncharacterized protein loc18094104; Predicted protein, mRNA [source:RefSeq DNA_predicted;Acc:XM_002335875,1]	0.53
	POPTR_0001s01720,1	annotation not available	0.53
	POPTR_0003s09750,1	Uncharacterized protein	0.53
	POPTR_0001s08520,1	annotation not available	0.497
	POPTR_0001s08530,1	annotation not available	0.497
	POPTR_0003s11970,1	annotation not available	0.497
	POPTR_0003s11980,1	annotation not available	0.497
	POPTR_0002s08290,1	Uncharacterized protein; Iaa-amino acid hydrolase 9 (ILL9), mRNA [source:RefSeq DNA_predicted;Acc:XM_002302195,1]	0.483
	POPTR_0002s08300,1	annotation not available	0.483
	ILL8	Uncharacterized protein; Iaa-amino acid hydrolase 8 [source:UniProtKB/TrEMBL;Acc:B9H7F8_POPTR]	0.483
	POPTR_0004s14870,1	Uncharacterized protein; Homolog of RAD54	0.481
	POPTR_0004s09890,1	Uncharacterized protein loc7477425; Putative uncharacterized protein [source:UniProtKB/TrEMBL;Acc:A9P9V3_POPTR]	0.472
	POPTR_0005s15650,2	Uncharacterized protein loc18099495; Uncharacterized protein	0.472
	ERF68	Uncharacterized protein; AP2/ERF domain-containing transcription factor [source:UniProtKB/TrEMBL;Acc:B9N4Y0_POPTR]	0.471
	ERF69	Uncharacterized protein; AP2/ERF domain-containing transcription factor [source:UniProtKB/TrEMBL;Acc:B9HS08_POPTR]	0.471
	POPTR_0270s00200,1	annotation not available	0.471
	MYB160	Myb family transcription factor family protein; Predicted protein [source:UniProtKB/TrEMBL;Acc:B9H921_POPTR]	0.451
	MYB222	Transcription factor myb3r-1 isoform x1; Predicted protein [source:UniProtKB/TrEMBL;Acc:B9IKM4_POPTR]	0.451
	PtrTrxh3	Thioredoxin h [source:UniProtKB/TrEMBL;Acc:A9PA11_POPTR]; Belongs to the thioredoxin family	0.436
	POPTR_0016s14570,1	Thioredoxin h-type; Belongs to the thioredoxin family	0.436
	POPTR_0004s04510,1	Protein smg7l isoform x2; Uncharacterized protein	0.424
	POPTR_0009s09740,1	DNA repair protein REV1; Deoxycytidyl transferase involved in DNA repair, Transfers a dCMP residue from dCTP to the 3'-end of a DNA primer in a template-dependent reaction, May assist in the first step in the bypass of abasic lesions by the insertion of a nucleotide opposite the lesion, Required for normal induction of mutations by physical and chemical agents	0.424
	POPTR_0011s05360,1	Protein smg7l isoform x1; Uncharacterized protein	0.424
	NAC068	NAC domain protein, IPR003441Wood-associated NAC domain transcription factor 1A [source:UniProtKB/TrEMBL;Acc:A9PDI0_POPTR]	0.414
	POPTR_0017s10670,1	5'-3' exonuclease family protein	0.414

## Sheet: Comparison
	Predicted Functional Partners:	Description	score	At	Homologs in Mt	Homologs in Gm	Homologs Pt	Occurrence
	ATM	Arabidopsis thaliana ataxia-telangiectasia mutated; Serine/threonine-protein kinase ATM; Serine/threonine protein kinase which activates checkpoint signaling upon genotoxic stresses such as ionizing radiation (IR) or DNA replication stalling. Plays a central role in the perception and response to both stress-induced damage in somatic cells and developmentally programmed DNA damage during meiosis.…	0.96	AT3G48190	Medtr3g077860	Glyma.04G182900	Potri.015G076650	At Mt Gm Pt
	ATR	Ataxia telangiectasia-mutated and RAD3-related; Probable serine/threonine kinase. Plays a central role in cell-cycle regulation by transmitting DNA damage signals to downstream effectors of cell-cycle progression. May recognize the substrate consensus sequence [ST]-Q and phosphorylate histone variant H2AX to form H2AXS139ph at sites of DNA damage, thereby regulating DNA damage response mechanism.…	0.932	AT5G40820	Medtr1g113830	Glyma.10G284200	Potri.004G179000	At Mt Gm Pt
	WEE1	Wee1-like protein kinase; Cell cycle regulatory kinase that is not rate-limiting for cycle progression under normal growth conditions. Transcriptionally activated upon DNA stress or damage in an ATR- or ATM-dependent manner. Once activated, inhibits plant growth by arresting dividing cells in the G2 phase before proceeding into mitosis. Down-regulates CDKA-1 and CDKD-2 by tyrosine phosphorylation…	0.9	AT1G02970	Medtr7g108500	Glyma.03G211900	Potri.014G132400	At Mt Gm Pt
	PA2	Peroxidase 53; Removal of H(2)O(2), oxidation of toxic reductants, biosynthesis and degradation of lignin, suberization, auxin catabolism, response to environmental stresses such as wounding, pathogen attack and oxidative stress. These functions might be dependent on each isozyme/isoform in each plant tissue; Belongs to the peroxidase family. Classical plant (class III) peroxidase subfamily	0.9	AT5G06720				At
	AT1G07500	annotation not available	0.854	AT1G07500				At
	AT3G27630	Probable cyclin-dependent protein kinase (CDK) inhibitor that functions as a repressor of mitosis in the endoreduplication cell cycle . Acts as a potent cell cycle inhibitor, regulating a hydroxyurea-dependent checkpoint in leaves	0.808	AT3G27630				At
	DER1	Derlin-2/3; DERLIN-1; May be involved in the degradation process of specific misfolded endoplasmic reticulum (ER) luminal proteins	0.758	AT4G29330	Medtr8g102300	Glyma.05G225500; Glyma.08G032300	Potri.006G153000	At Mt Gm Pt
	RAD51	RAS associated with diabetes protein 51; Binds to single and double-stranded DNA and exhibits DNA-dependent ATPase activity. Unwinds duplex DNA (By similarity). Component of the meiotic recombination pathway. Seems to play a role in mediating chromosome homology search, chromosome pairing and synapsis at early stages and probably chromosome crossing-over at later stages in meiosis. Probably is in…	0.749	AT5G20850	Medtr4g124560	Glyma.13G115000; Glyma.17G045000	Potri.006G135200	At Mt Gm Pt
	SMG7	Telomerase activating protein Est1; Encodes SMG7, a protein that possesses an evolutionarily conserved EST1 domain and exhibits strong homology to human SMG6 (EST1A) and SMG7 (EST1C) proteins. SMG7 plays an evolutionarily conserved role in nonsense-mediated RNA decay (NMD). Required for exit from meiosis. Hypomorphic smg7 alleles render mutant plants sterile by causing an unusual cell-cycle arres…	0.689	AT5G19400	Medtr5g089510	Glyma.02G279500; Glyma.07G231800; Glyma.20G040700	Potri.001G275400	At Mt Gm Pt
	CYCB1;1	G2/mitotic-specific cyclin-B, other; Cyclin-dependent protein kinase CYCB1;1. Functions as an effector of growth control at G2/M. Regulated by TCP20	0.681	AT4G37490				At
	H2AXA	Encodes HTA5, a histone H2A protein. H2AX is a meiosis-specific isoform of histone H2A. Upon DSB formation, rapid accumulation of phosphorylated H2AX (&#947;-H2AX) occurs around the break site. _x0001_H2AX foci accumulate in early G2. Immunolocalization studies in spread preparations of wild-type meiocytes at G2/early leptotene revealed the accumulation of numerous rather diffuse &#947;-H2AX foci…	0.66	AT1G08880				At
	AT4G22960	Ubiquitin carboxyl-terminal hydrolase mindy-1/2; Protein of unknown function (DUF544) ; Contains the following InterPro domains: Protein of unknown function DUF544 (InterPro:IPR007518); BEST Arabidopsis thaliana protein match is: Protein of unknown function (DUF544) (TAIR:AT4G11860.1); Has 737 Blast hits to 425 proteins in 174 species: Archae - 0; Bacteria - 23; Metazoa - 282; Fungi - 261; Plants…	0.659	AT4G22960				At
	GAMMA-H2AX	Encodes HTA3, a histone H2A protein. H2AX is a meiosis-specific isoform of histone H2A. Upon DSB formation, rapid accumulation of phosphorylated H2AX (&#947;-H2AX) occurs around the break site. _x0001_H2AX foci accumulate in early G2. Immunolocalization studies in spread preparations of wild-type meiocytes at G2/early leptotene revealed the accumulation of numerous rather diffuse &#947;-H2AX foci…	0.658	AT1G54690		Glyma.03G241800; Glyma.19G239200		At Gm
	AT5G02220	Probable cyclin-dependent protein kinase (CDK) inhibitor that functions as a repressor of mitosis in the endoreduplication cell cycle . Acts as a potent cell cycle inhibitor; SMR4	0.658	AT5G02220		Glyma.02G248800; Glyma.14G067700		At Gm
	ERCC1	Nucleotide repair protein, putative; Seems to be involved in nucleotide excision repair (NER) of damaged DNA (dark repair mechanism). The UVH1/RAD1-ERCC1/RAD10 complex may act as an endonuclease making DNA incision 5' to the lesion site. In vitro, is implicated in double strand breaks (DSBs) repair and is required for homologous recombination in the presence of non-homologous overhangs. In vitro,…	0.657	AT3G05210	Medtr1g082570	Glyma.10G156300	Potri.005G036700	At Mt Gm Pt
	GTF2H2	Component of the general transcription and DNA repair factor IIH (TFIIH) core complex, which is involved in general and transcription-coupled nucleotide excision repair (NER) of damaged DNA and, when complexed to CAK, in RNA transcription by RNA polymerase II. In NER, TFIIH acts by opening DNA around the lesion to allow the excision of the damaged oligonucleotide and its replacement by a new DNA …	0.653	AT1G05055	Medtr7g089440	Glyma.11G073900; Glyma.19G129000	Potri.004G113700	At Mt Gm Pt
	RAD4	Xeroderma pigmentosum group c-complementing protein; May have a role in the nucleotide excision repair (NER) pathway	0.651	AT5G16630	Medtr5g078360	Glyma.14G214000	Potri.004G087400	At Mt Gm Pt
	DDB2	Protein DAMAGED DNA-BINDING 2; May function as the substrate recognition module for a DCX (DDB1-CUL4-X-box) E3 ubiquitin-protein ligase complex including DDB1A and CUL4 (By similarity). Required for DNA repair. Binds to DDB1A to form the UV-damaged DNA-binding protein complex (the UV-DDB complex). The UV-DDB complex may recognize UV-induced DNA damage and recruit proteins of the nucleotide excisi…	0.645	AT5G58760	Medtr5g070310	Glyma.02G226300; Glyma.14G193200	Potri.001G251000	At Mt Gm Pt
	XRCC3	Homolog of X-ray repair cross complementing 3 (XRCC3); Plays essential roles in DNA damage repair in both somatic and meiotic cells. It is important for postsynaptic events following pachytene in meiosis. It is also required for DNA cross- links repair and is involved in double strand breaks (DSBs) repair	0.64	AT5G57450		Glyma.18G288200	Potri.018G093100	At Gm Pt
	MYB3R-3	Transcription factor myb, plant; Transcription factor that binds 5'-AACGG-3' motifs in gene promoters (By similarity). Transcription repressor that regulates organ growth. Binds to the promoters of G2/M-specific genes and to E2F target genes to prevent their expression in post-mitotic cells and to restrict the time window of their expression in proliferating cells	0.639	AT3G09370			Potri.006G085600	At Pt
	AT3G01060	Uncharacterized protein At3g01060; Unknown protein; Has 640 Blast hits to 638 proteins in 201 species: Archae - 0; Bacteria - 293; Metazoa - 0; Fungi - 71; Plants - 72; Viruses - 0; Other Eukaryotes - 204 (source: NCBI BLink)	0.638	AT3G01060	Medtr6g013750	Glyma.13G059000; Glyma.19G027400	Potri.017G090100	At Mt Gm Pt
	AT3G02555	At3g02555; Unknown protein; BEST Arabidopsis thaliana protein match is: unknown protein (TAIR:AT5G16110.1); Has 130 Blast hits to 130 proteins in 18 species: Archae - 0; Bacteria - 0; Metazoa - 0; Fungi - 0; Plants - 130; Viruses - 0; Other Eukaryotes - 0 (source: NCBI BLink)	0.638	AT3G02555				At
	AT4G19130	Replication protein A 70 kDa DNA-binding subunit E; Component of the replication protein A complex (RPA) required for DNA recombination, repair and replication. The activity of RPA is mediated by single-stranded DNA binding and protein interactions. Probably involved in repair of double-strand DNA breaks (DSBs) induced by genotoxic stresses (By similarity); RPA12e	0.638	AT4G19130				At
	DPB2	Dna polymerase epsilon subunit 2; As accessory component of DNA polymerase II participates in chromosomal DNA replication. Required for the timing and determination of cell fate during plant embryogenesis and root pole development, by promoting cell cycle and cell type patterning. Necessary for proper shoot (SAM) and root apical meristem (RAM) functions (By similarity). Is essential to promote th…	0.638	AT5G22110		Glyma.16G218700	Potri.012G039300	At Gm Pt
	UVH1	Restriction endonuclease, type II-like superfamily protein; Seems to be involved in nucleotide excision repair (NER) of damaged DNA (dark repair mechanism). Involved in repair of UV light, and probably oxidative damage. The UVH1/RAD1-ERCC1/RAD10 complex may act as an endonuclease making DNA incision 5' to the lesion site. In vitro, is implicated in double strand breaks (DSBs) repair and is requir…	0.638	AT5G41150	Medtr5g013480	Glyma.11G038500	Potri.001G150400	At Mt Gm Pt
	TIL1	DNA polymerase epsilon catalytic subunit A; DNA polymerase II, which participates in chromosomal DNA replication. Required for the timing and determination of cell fate during plant embryogenesis and root pole development, by promoting cell cycle and cell type patterning. Necessary for proper shoot (SAM) and root apical meristem (RAM) functions. Involved in maintaining epigenetic states, controll…	0.637	AT1G08260			Potri.004G185700	At Pt
	KU70	ATP-dependent DNA helicase 2 subunit KU70; Single-stranded DNA-dependent ATP-dependent helicase. Involved in DNA non-homologous end joining (NHEJ) required for double-strand break repair. When associated with KU80, binds to double-stranded telomeric and non-telomeric DNA sequences, but not to single-stranded DNA. Plays a role in maintaining telomere length. Acts as a negative regulator of telomer…	0.637	AT1G16970	Medtr1g116980	Glyma.20G248800	Potri.011G107400	At Mt Gm Pt
	EMB2757	Transducin/WD40 repeat-like superfamily protein; Involved in the formation of X-, Y-shaped and twinned plasmodesmata (PD), thus modelating PD size exclusion limit and regulating cell-to-cell transport . Cell cycle checkpoint regulator that monitors and responds to DNA damage such as DNA cross-links, and triggers the halt of the cell cycle progression in the presence of DNA cross-linking agents. M…	0.636	AT4G29860	Medtr3g113190	Glyma.06G026400	Potri.009G002100	At Mt Gm Pt
	KU80	ATP-dependent DNA helicase 2 subunit KU80; Ku80 and ku70 form the heterodimer complex Ku, required for proper maintenance of the telomeric C strand. Ku regulates the extension of the telomeric G strand. Interacts with WEX, and this interaction stimulates the WEX exonuclease activity. Binds double stranded DNA breaks as a heterodimer with Ku70, involved in non-homologous end joining repair. Mutant…	0.635	AT1G48050	Medtr4g023560	Glyma.05G125700	Potri.014G069700	At Mt Gm Pt
	RBR1	Retinoblastoma-related protein 1; Key regulator of entry into cell division. Acts as a transcription repressor of E2F target genes, whose activity is required for progress from the G1 to the S phase of the cell cycle. Hyperphosphorylation by CDKA-1 prevents the binding to E2F transcription factors, allowing G1 to S phase transition to operate. Forms a stable complex with E2FA that functions in ma…	0.63	AT3G12280		Glyma.04G192200; Glyma.13G192400; Glyma.15G230300		At Gm
	SUV2	Encodes a homologue of the ATR-interacting protein ATRIP. Mutant (named sensitive to UV2 or suv2) is UVB-hypersensitive and defective in DNA damage response	0.628	AT5G45610	Medtr5g027920	Glyma.01G010800; Glyma.09G210300	Potri.001G134800	At Mt Gm Pt
	DER2.2	DERLIN-2.2; May be involved in the degradation process of specific misfolded endoplasmic reticulum (ER) luminal proteins	0.627	AT4G04860		Glyma.13G205900; Glyma.15G106600	Potri.004G018200	At Gm Pt
	DER2.1	DERLIN-2.1; May be involved in the degradation process of specific misfolded endoplasmic reticulum (ER) luminal proteins	0.627	AT4G21810			Potri.004G018200	At Pt
	MYB3R-4	Myb domain protein 3r-4; Transcription factor that binds 5'-AACGG-3' motifs in gene promoters . Involved in the regulation of cytokinesis, probably via the activation of several G2/M phase-specific genes transcription (e.g. KNOLLE) Required for the maintenance of diploidy	0.627	AT5G11510				At
	CYC1BAT	G2/mitotic-specific cyclin-B, other; Cyclin family protein; Encodes a cyclin whose expression is reduced in response to high salt	0.626	AT5G06150				At
	ATLIG4	DNA ligase IV; Efficiently joins single-strand breaks in a double- stranded polydeoxynucleotide in an ATP-dependent reaction. Involved in DNA non-homologous end joining (NHEJ) required for double-strand break repair. May be involved for T-DNA integration even if not absolutely required. Seems to be dispensable under normal growth conditions; Belongs to the ATP-dependent DNA ligase family	0.626	AT5G57160	Medtr2g038030	Glyma.15G166700	Potri.018G141900	At Mt Gm Pt
	MYB3R-5	Arabidopsis thaliana myb domain protein 3r5; Transcription factor that binds 5'-AACGG-3' motifs in gene promoters (By similarity). Transcription repressor that regulates organ growth. Binds to the promoters of G2/M-specific genes and to E2F target genes to prevent their expression in post-mitotic cells and to restrict the time window of their expression in proliferating cells	0.625	AT5G02320			Potri.006G085600	At Pt
	PARP2	Poly [adp-ribose] polymerase 2/3/4; Poly [ADP-ribose] polymerase 2; Involved in the base excision repair (BER) pathway, by catalyzing the poly(ADP-ribosyl)ation of a limited number of acceptor proteins involved in chromatin architecture and in DNA metabolism. This modification follows DNA damages and appears as an obligatory step in a detection/signaling pathway leading to the reparation of DNA s…	0.621	AT4G02390		Glyma.10G017700	Potri.014G128200	At Gm Pt
	NAC012	Nac secondary wall thickening promoting 3; NAC domain containing protein 12; Transcriptional activator of genes involved in biosynthesis of secondary walls. Together with NST1, required for the secondary cell wall thickening and lignification of sclerenchymatous fibers and secondary xylem vessels (tracheary elements). Seems to repress the secondary cell wall thickening of xylary fibers. May also …	0.619	AT1G32770				At
	BRCA1	Arabidopsis thaliana breast cancer susceptibility1; Encodes AtBRCA1, an ortholog of the human breast cancer susceptibility gene 1. Contains one N-terminal RING finger, two C-terminal BRCT and the p300/CBP interacting domain. Strongly induced by gamma rays, consistent with a putative role in DNA repair and in cell cycle control	0.618	AT4G21070		Glyma.13G220400; Glyma.15G092000		At Gm Pt
	VND7	Arabidopsis nac domain containing protein 30; Transcription activator that binds to the secondary wall NAC binding element (SNBE), 5'- (T/A)NN(C/T)(T/C/G)TNNNNNNNA(A/C)GN(A/C/T)(A/T)-3', in the promoter of target genes (e.g. genes involved in secondary wall biosynthesis, cell wall modification such as xylan accumulation, and programmed cell death) Involved in xylem formation in roots and shoots, …	0.617	AT1G71930		Glyma.10G216400; Glyma.20G175500		At Gm
	AT2G40290	Eukaryotic translation initiation factor 2 subunit 1; Functions in the early steps of protein synthesis by forming a ternary complex with GTP and initiator tRNA. This complex binds to a 40S ribosomal subunit, followed by mRNA binding to form a 43S pre- initiation complex. Junction of the 60S ribosomal subunit to form the 80S initiation complex is preceded by hydrolysis of the GTP bound to eIF-2 a…	0.617	AT2G40290		Glyma.11G232500; Glyma.18G024800	Potri.008G072500; Potri.010G184900	At Gm Pt
	EIF2A	Eukaryotic translation initiation factor 2 alpha subunit; Functions in the early steps of protein synthesis by forming a ternary complex with GTP and initiator tRNA. This complex binds to a 40S ribosomal subunit, followed by mRNA binding to form a 43S pre- initiation complex. Junction of the 60S ribosomal subunit to form the 80S initiation complex is preceded by hydrolysis of the GTP bound to eIF…	0.617	AT5G05470				At
	ATE2F2	Winged-helix DNA-binding transcription factor family protein; Member of the E2F transcription factors, (cell cycle genes), key components of the cyclin D/retinoblastoma/E2F pathway. AtE2Fc is regulated by a balance between gene expression and ubiquitin-proteasome proteolysis. AtE2Fc might play a role in cell division and during the transition from skotomorphogenesis to photomorphogenesis. E2Fc ha…	0.615	AT1G47870			Potri.002G023400	At Pt
	UBP21	Ubiquitin carboxyl-terminal hydrolase 36/42; Ubiquitin carboxyl-terminal hydrolase 21; Recognizes and hydrolyzes the peptide bond at the C- terminal Gly of ubiquitin. Involved in the processing of poly- ubiquitin precursors as well as that of ubiquitinated proteins (By similarity)	0.615	AT5G46740				At
	VOZ1	Vascular plant one zinc finger protein; Transcriptional activator acting positively in the phytochrome B signaling pathway. Functions redundantly with VOZ2 to promote flowering downstream of phytochrome B (phyB). Down- regulates 'FLOWERING LOCUS C' (FLC) and up-regulates 'FLOWERING LOCUS T' (FT). Binds to the 38-bp cis-acting region of the AVP1 gene. Interacts with phyB in the cytoplasm and is tr…	0.606	AT1G28520		Glyma.07G202700; Glyma.10G068900; Glyma.13G172900; Glyma.13G152236	Potri.004G050900; Potri.011G060000	At Gm Pt
	PARP1	Poly [ADP-ribose] polymerase 1; Involved in the base excision repair (BER) pathway, by catalyzing the poly(ADP-ribosyl)ation of a limited number of acceptor proteins involved in chromatin architecture and in DNA metabolism. This modification follows DNA damages and appears as an obligatory step in a detection/signaling pathway leading to the reparation of DNA strand breaks (By similarity)	0.6	AT2G31320		Glyma.03G161300; Glyma.19G162800	Potri.002G041300	At Gm Pt
	PC-MYB1	C-myb-like transcription factor 3r-1; Transcription factor MYB3R-1; Transcription factor that binds 5'-AACGG-3' motifs in gene promoters. Transcription activator involved in the regulation of cytokinesis, probably via the activation of several G2/M phase-specific genes transcription (e.g. KNOLLE). Transcription repressor that regulates organ growth. Binds to the promoters of G2/M-specific genes a…	0.598	AT4G32730			Potri.006G241700; Potri.018G038000	At Pt
	SIM	Cyclin-dependent protein kinase inhibitor SIM; Cyclin-dependent protein kinase (CDK) inhibitor that functions as a repressor of mitosis in the endoreduplication cell cycle. Inhibits the kinase activity of CYCD3-1/CDKA-1, CYCD2-1/CDKA-1 and CYCB1- 1/CDKB1-1 complexes in a dose dependent manner. Cooperates with SMR1 and SMR2 to promote endoreplication during leaf development. Required for normal tr…	0.598	AT5G04470				At
	NAC065	Uncharacterized protein T5P19_210; NAC domain containing protein 65 (NAC065); Its function is described as sequence-specific DNA binding transcription factor activity; Involved in multicellular organismal development, regulation of transcription; Located in cellular_component unknown; Contains the following InterPro domains: No apical meristem (NAM) protein (InterPro:IPR003441); BEST Arabidopsis …	0.597	AT3G56560				At
	ATRAD17	Cell cycle checkpoint protein RAD17; Seems to be involved in regulation of DNA repair correlated to non-homologous double strand breaks (DSBs) repair. In vitro, involved in rapid but not in slow DSB repair mechanism. Required for effective immune responses that involve activation of DNA damage responses	0.593	AT5G66130	Medtr8g075250	Glyma.16G124500	Potri.005G111000	At Mt Gm Pt
	POLH	Y-family DNA polymerase H; Error-free DNA polymerase specifically involved in DNA repair. Plays an important role in translesion synthesis (TLS), where the normal high fidelity DNA polymerases cannot proceed and DNA synthesis stalls. Plays an important role in the repair of UV- induced pyrimidine dimers and confers resistance to ultraviolet light. Depending on the context, it inserts the correct …	0.592	AT5G44740	Medtr4g094755	Glyma.08G088900	Potri.003G152600	At Mt Gm Pt
	NBS1	Nijmegen breakage syndrome 1; Component of the MRE11-RAD50-NBN complex (MRN complex) which plays a critical role in the cellular response to DNA damage and the maintenance of chromosome integrity. The complex may be involved in double-strand break (DSB) repair, DNA recombination, maintenance of telomere integrity, and cell cycle checkpoint control. Functions also in the very early stages of meios…	0.591	AT3G02680	Medtr5g076180	Glyma.02G239200; Glyma.14G208100	Potri.015G148300	At Mt Gm Pt
	AT1G79950	Regulator of telomere elongation helicase 1; ATP-dependent DNA helicase implicated in DNA replication, DNA repair and the maintenance of genomic stability. Acts as an anti- recombinase to counteract toxic recombination and limit crossover during meiosis. Regulates meiotic recombination and crossover homeostasis by physically dissociating strand invasion events and thereby promotes noncrossover re…	0.587	AT1G79950		Glyma.13G359400	Potri.001G180200	At Gm Pt
	ILL6	IAA-leucine resistant (ILR)-like gene 6; Hydrolyzes certain amino acid conjugates of the plant growth regulator indole-3-acetic acid (IAA). Also hydrolyzes amino acid conjugates of jasmonic acid and 12-hydroxy jasmonic acid	0.585	AT1G44350		Glyma.04G247600; Glyma.06G115100	Potri.002G082400; Potri.005G178900	At Gm Pt
	DEL1	E2F transcription factor-like E2FE; Inhibitor of E2F-dependent activation of gene expression. Binds specifically the E2 recognition site without interacting with DP proteins and prevents transcription activation by E2F/DP heterodimers. Controls the timing of endocycle onset and inhibits endoreduplication	0.581	AT3G48160			Potri.012G075300; Potri.015G070300	At Pt
	NAC103	NAC domain containing protein 103 (NAC103); Its function is described as sequence-specific DNA binding transcription factor activity; Involved in multicellular organismal development, regulation of transcription; Located in cellular_component unknown; Expressed in 9 plant structures; Expressed during 6 growth stages; Contains the following InterPro domains: No apical meristem (NAM) protein (Inter…	0.581	AT5G64060				At
	NTL	NTF2-like (NTL); Its function is described as protein transporter activity; Involved in transport, protein import into nucleus; Located in nucleus, intracellular; Expressed in leaf whorl, sperm cell, flower, pedicel; Expressed during 4 anthesis; Contains the following InterPro domains: Nuclear transport factor 2 (InterPro:IPR002075), Nuclear transport factor 2, Eukaryote (InterPro:IPR018222); BES…	0.574	AT1G11570			Potri.011G025500	At Pt
	REV3	Encodes the catalytic subunit of DNA polymerase zeta.Mutants are sensitive to UV-B radiation. Gene is involved in damage-tolerance mechanisms through translesion synthesis(TLS)	0.565	AT1G67500		Glyma.03G237200	Potri.013G022200	At Gm Pt
	KRP6	Kip-related protein (KRP) gene, encodes CDK (cyclin-dependent kinase) inhibitor (CKI), negative regulator of cell division. Binds to D type cyclins. A member of seven KRP genes found in Arabidopsis thaliana. Differential expression patterns for distinct KRPs were revealed by in situ hybridization. KRP6 appears to be targeted for degradation by RHF1a and RHF2a to allow mitotic divisions during gam…	0.565	AT3G19150				At
	RRTF1	Ethylene-responsive transcription factor ERF109; Probably acts as a transcriptional activator. Binds to the GCC-box pathogenesis-related promoter element. May be involved in the regulation of gene expression by stress factors and by components of stress signal transduction pathways (By similarity)	0.565	AT4G34410			Potri.004G141200; Potri.009G101900	At Pt
	REV7	Mitotic spindle assembly checkpoint protein mad2b; Putative translesion synthesis polymerase zeta subunit, homologous to Y-family DNA polymerases, contains BRCT domain. Mutants are sensitive to UV-B radiation. Gene is involved in damage-tolerance mechanisms through translesion synthesis(TLS)	0.548	AT1G16590		Glyma.15G256600	Potri.001G439000	At Gm Pt
	E2F1	Member of the E2F transcription factors, (cell cycle genes), key components of the cyclin D/retinoblastoma/E2F pathway. Binds DPA and RBR1 proteins. Expressed throughout the cell cycle. Abundance increased by auxin through stabilization of the protein. Elevates CDK levels and activity, even under hormone-free conditions. Promotes cell division and shortens cell doubling time, inhibits cell growth…	0.548	AT5G22220				At
	MSH1	DNA mismatch repair protein MSH1, mitochondrial; Promotes re-arrangements of mitochondrial genome. Mutations affects mitochondrial gene expression, and impairs mitochondrial function. Dual targeting of the protein to mitochondria and chloroplasts caused by alternative translation initiation	0.531	AT3G24320			Potri.010G065000	At Pt
	POLD4	Polymerase delta 4 (POLD4); Its function is described as DNA-directed DNA polymerase activity; Involved in DNA replication; Located in nucleus; Expressed in 24 plant structures; Expressed during 15 growth stages; Contains the following InterPro domains: DNA polymerase delta, subunit 4 (InterPro:IPR007218); Has 212 Blast hits to 212 proteins in 91 species: Archae - 0; Bacteria - 0; Metazoa - 52; F…	0.497	AT1G09815				At
	AT1G28260	Telomerase activating protein Est1; May play a role in growth and development; SMG7L	0.497	AT1G28260			Potri.004G045300; Potri.011G053800	At Pt
	AT5G02650	BEST Arabidopsis thaliana protein match is: Telomerase activating protein Est1 (TAIR:AT1G28260.2); Has 20 Blast hits to 20 proteins in 2 species: Archae - 0; Bacteria - 0; Metazoa - 0; Fungi - 0; Plants - 20; Viruses - 0; Other Eukaryotes - 0 (source: NCBI BLink)	0.497	AT5G02650				At
	RAD54	Dissociates RAD51 from nucleoprotein filaments formed on dsDNA. Could be involved in the turnover of RAD51 protein-dsDNA filaments. Addition of RAD54 overcomes inhibition of DNA strand exchange by RAD51 bound to substrate dsDNA. Species preference in the RAD51 dissociation and DNA strand exchange assays underlines the importance of specific RAD54-RAD51 interactions. RAD51 is unable to release dsD…	0.489	AT3G19210		Glyma.01G244700	Potri.004G141500	At Gm Pt
	XRCC4	A. thaliana homologue of the human DNA ligase IV-binding protein XRCC4. Yeast two-hybrid analysis demonstrated a strong interaction between A. thaliana DNA ligase IV and the A. thaliana homologue of the human DNA ligase IV-binding protein XRCC4. This interaction is shown to be mediated via the tandem BRCA C-terminal domains of A. thaliana DNA ligase IV protein	0.474	AT3G23100				At
	AT4G39230	Nmra-like negative transcriptional regulator family protein; Oxidoreductase involved in lignan biosynthesis. Catalyzes the NADPH-dependent reduction of phenylcoumaran benzylic ethers. Converts dehydrodiconiferyl alcohol (DDC) to isodihydrodehydrodiconiferyl alcohol (IDDDC), and dihydrodehydrodiconiferyl alcohol (DDDC) to tetrahydrodehydrodiconiferyl alcohol (TDDC). Plays an important role in the …	0.463	AT4G39230				At
	REV1	Arabidopsis thaliana homolog of reversionless 1; DNA-directed DNA polymerases; Deoxycytidyl transferase involved in DNA repair and translesion synthesis (TLS). Transfers a dCMP residue from dCTP to the 3'-end of a DNA primer in a template-dependent reaction. Mediates also the insertion of dTMP or dGMP when the opposite base is G, and, with a low efficiency, dGMP insertions opposite G, T, and C, d…	0.459	AT5G44750				At
	CYCA3;3	Cyclin A3;3 (CYCA3;3); Its function is described as cyclin-dependent protein kinase regulator activity; Involved in regulation of cell cycle; Located in nucleus; Expressed in pollen tube; Contains the following InterPro domains: Cyclin, C-terminal (InterPro:IPR004367), Cyclin (InterPro:IPR006670), G2/mitotic-specific cyclin A (InterPro:IPR015453), Cyclin-like (InterPro:IPR011028), Cyclin-related …	0.449	AT1G47220				At
	UVH3	5'-3' exonuclease family protein; Putative single-stranded DNA endonuclease involved in nucleotide excision repair (NER) of UV- and oxidative damaged DNA. May make the 3'-incision step in NER. Seems to play a role in senescence program; Belongs to the XPG/RAD2 endonuclease family. XPG subfamily	0.447	AT3G28030			Potri.017G070500	At Pt
	UVR2	Deoxyribodipyrimidine photo-lyase; Involved in repair of UV radiation-induced DNA damage. Catalyzes the light-dependent monomerization (300-600 nm) of cyclobutylpyrimidine dimers (CPDs), which are formed between adjacent bases on the same DNA strand upon exposure to ultraviolet radiation. Required for plant survival in the presence of UV-B light. Not involved in the repair of (6-4) photoproducts	0.441	AT1G12370				At
	ATXRCC1	Homolog of x-ray repair cross complementing 1; Corrects defective DNA strand-break repair and sister chromatid exchange following treatment with ionizing radiation and alkylating agents (By similarity). Involved in DNA demethylation pathway by stimulating cytosine methylation (5-meC) excision, gap tailoring, and DNA ligation	0.441	AT1G80420				At
	RPA32B	Replication protein A 32 kDa subunit B; Component of the replication protein A complex (RPA) required for DNA recombination, repair and replication. The activity of RPA is mediated by single-stranded DNA binding and protein interactions. Required fo cell division in meristems. Involved in the maintenance of transcriptional epigenetic gene silencing (TGS) at specific loci (including some transposo…	0.441	AT3G02920				At
	XPO1B	Exportin 1b; Receptor for the leucine-rich nuclear export signal (NES). Binds cooperatively to the NES on its target protein and to the small GTPase Ran in its active GTP-bound form (By similarity). Required for the maternal-to-embryonic transition and during gametophyte development	0.441	AT3G03110				At
	MSH7	Encodes a DNA mismatch repair homolog of human MutS gene, MSH6. There are four MutS genes in Arabidopsis, MSH2, MSH3, MSH6, and MSH7, which all act as heterodimers and bind to 51-mer duplexes. MSH2*MSH7 exhibit moderate affinity for a (T/G) substrate and weak binding of (+T), suggesting MSH2*MSH7 may be specialized for lesions/base mispairs not tested or for (T/G) mispairs in special contexts	0.441	AT3G24495				At
	PTB2	Encodes one of the two polypyrimidine tract-binding (PTB) protein homologs in the Arabidopsis genome. Double mutants have defects in pollen germination	0.44	AT5G53180				At
	NAC13	Arabidopsis nac domain containing protein 13; Transcriptional activator activated by proteolytic cleavage through regulated intramembrane proteolysis (RIP). Involved in oxidative stress tolerance by mediating regulation of mitochondrial retrograde signaling during mitochondrial dysfunction. Interacts directly with the mitochondrial dysfunction DNA consensus motif 5'- CTTGNNNNNCA[AC]G-3', a cis-re…	0.43	AT1G32870				At
	CDC45	CDC45 (Cell division cycle 45)-like protein; Required for normal meiosis, may act in the last round of DNA replication prior to meiosis, sequence similar to yeast CDC45	0.429	AT3G25100				At
	EHD2	Eh domain-containing protein 1; Involved in endocytosis negative regulation, probably by influencing actin organization. Acts in early endocytic membrane fusion and membrane trafficking of recycling endosomes. Exhibits an inhibitory effect on endocytosis when over-expressed	0.426	AT4G05520				At
	MCM2	Minichromosome maintenance (mcm2/3/5) family protein; Probable component of the MCM2-7 complex (MCM complex) that may function as a DNA helicase and which is essential to undergo a single round of replication initiation and elongation per cell cycle in eukaryotic cells. May play a crucial role in the control of de- differentiation and cell proliferation processes required for lateral root formati…	0.416	AT1G44900		Glyma.17G035000		At Gm
	ERD1	Chaperone protein ClpD, chloroplastic; Molecular chaperone that interact with a ClpP-like protease involved in degradation of denatured proteins in the chloroplast. The ATPase activity of CLPD is stimulated by CLPT1. Has no ADPase activity. Interacts with transit peptides with a positional preference. Localization of the signal sequence at the N-terminal end of a protein seems mandatory for inter…	0.407	AT5G51070				At
